# Supplementary material for: Association between metabolic obesity phenotypes and the risk of developing prostate cancer: a propensity score matching study based on Xinjiang
Source: Front Endocrinol (Lausanne). 2024 Aug 6;15:1442740. doi: 10.3389/fendo.2024.1442740 (PMC11333236; doi:10.3389/fendo.2024.1442740)
Supplement: Supplementary file 1 [file DataSheet_1.xlsx]

## Sheet: Sheet1
Age-years	Ethnicity	Ethnicity	Marital status	Marital status	BMI	Prostate cancer	Prostate cancer	fasting blood glucose (FBG)mmol/L	fasting blood glucose (FBG)mg/dL	Blood triglyceride mmol/L	Blood triglyceride mg/dL	Total cholesterol mmol/L	High density lipoprotein cholesterol (HDL-c) mmol/L	High density lipoprotein cholesterol (HDL-c) mg/dL	Low density lipoprotein cholesterol (LDL-c)mmol/L	Globulin g/L	BMI≥25Kg/m2	BMI≥25Kg/m2	Hypertension	Hypertension	Hyperglycemia	Hyperglycemia	Elevated triglycerides	Elevated triglycerides	Reduced HDL-c	Reduced HDL-c	Metabolic obesity phenotypes	Metabolic obesity phenotypes	Uric acid μmol/L	Albumin g/L	Globulin g/L	γ-Glutamyl Transferase (GGT) μ/L	Alkaline phosphatase U/L	Blood potassium mmol/L	Blood sodium mmol/L	Blood chloride mmol/L	Blood Calcium mmol/L	distance	weights	subclass
60	The Han nationality	1	Married	1	22.9441	yes	1	4.4	79.288	1.71	151.506	2.62	0.71	27.4557	1.32	22	no	0	yes	1	no	0	yes	1	yes	1	Metabolically unhealthy nonobesity (MUNO)	3	317	58	36	25	70	3.29	142.7	102.9	1.94	0.288181	1	1
69	The Han nationality	1	Married	1	21.4109	yes	1	6.9	124.338	1.19	105.434	4.21	0.79	30.5493	2.7	22.6	no	0	yes	1	yes	1	no	0	yes	1	Metabolically unhealthy nonobesity (MUNO)	3	567	63.1	40.5	31	81	4.47	138	97	2.41	0.529022	1	123
63	The Han nationality	1	Married	1	28.075	yes	1	4.78	86.1356	1.07	94.802	5.19	1.05	40.6035	2.9	27.1	yes	1	yes	1	no	0	no	0	no	0	Metabolically healthy obesity (MHO)	2	408	65.4	38.3	12.6	63	4.05	141.1	105.9	2.32	0.388216	1	195
80	Uyghur ethnic group	2	Married	1	19.1358	yes	1	7.45	134.249	1.34	118.724	4.29	0.73	28.2291	2.72	21.4	no	0	no	0	yes	1	no	0	yes	1	Metabolically unhealthy nonobesity (MUNO)	3	141	69.2	47.8	15	69	3.1	140	109	2.08	0.960902	1	203
60	The Han nationality	1	Married	1	28.4082	yes	1	7.33	132.087	1.44	127.584	3.4	0.63	24.3621	2.06	30.7	yes	1	no	0	yes	1	no	0	yes	1	Metabolically unhealthy obesity (MUO)	4	386	69.7	39	27	66	3.57	142	109	2.18	0.323914	1	206
69	Other	3	Married	1	21.4619	yes	1	5.09	91.7218	1.45	128.47	4.15	1.04	40.2168	2.22	30.3	no	0	yes	1	no	0	no	0	no	0	Metabolically unhealthy nonobesity (MHNO)	1	296.7	69.9	39.6	20	110	3.72	141	104.6	2.33	0.755432	1	9
66	The Han nationality	1	Married	1	24.3375	yes	1	4.99	89.9198	1.45	128.47	4.99	1.21	46.7907	3.39	25.2	no	0	no	0	no	0	no	0	no	0	Metabolically unhealthy nonobesity (MHNO)	1	348	69.5	44.3	23	44	4.93	146.8	109	2.37	0.510104	1	14
64	The Han nationality	1	Married	1	24.7	yes	1	8.74	157.495	2.06	182.516	4.3	1.28	49.4976	2.65	24.7	no	0	no	0	yes	1	yes	1	no	0	Metabolically unhealthy nonobesity (MUNO)	3	323	55.75	31.05	10.96	44.19	3.12	134.95	105.1	1.94	0.512797	1	26
54	The Han nationality	1	Married	1	21.7776	yes	1	7.35	132.447	0.74	65.564	4.35	1.26	48.7242	2.42	26.2	no	0	no	0	yes	1	no	0	no	0	Metabolically unhealthy nonobesity (MHNO)	1	239.26	59.97	29.7	25.7	47.1	4.19	139	107	2.2	0.150395	1	57
64	The Han nationality	1	Married	1	24.977	yes	1	5.7	102.714	1.18	104.548	4.67	1.14	44.0838	2.86	33.68	no	0	no	0	yes	1	no	0	no	0	Metabolically unhealthy nonobesity (MHNO)	1	336.36	73.08	39.4	22	62	4.64	141	107	2.4	0.433411	1	67
70	The Han nationality	1	Married	1	23	yes	1	5.73	103.255	1.04	92.144	3.63	1.2	46.404	2.4	31.1	no	0	yes	1	yes	1	no	0	no	0	Metabolically unhealthy nonobesity (MUNO)	3	260.9	73.4	42.3	17.4	40.8	3.67	137.71	104.3	2.33	0.662982	1	75
75	The Han nationality	1	Married	1	22	yes	1	4.76	85.7752	1.32	116.952	2.93	0.88	34.0296	1.71	22.3	no	0	yes	1	no	0	no	0	yes	1	Metabolically unhealthy nonobesity (MUNO)	3	408	62.3	40	36	57	3.87	142.5	105.1	2.42	0.795303	1	78
57	The Han nationality	1	Married	1	25.6896	yes	1	4.13	74.4226	1.59	140.874	5.89	0.97	37.5099	4.55	21.1	yes	1	no	0	no	0	no	0	yes	1	Metabolically healthy obesity (MHO)	2	273	65.6	44.5	18	83	4.36	142.6	103	2.39	0.160468	1	85
73	Other	3	Married	1	25.0657	yes	1	8.87	159.837	1.45	128.47	4.96	0.93	35.9631	3.61	24.5	yes	1	no	0	yes	1	no	0	yes	1	Metabolically unhealthy obesity (MUO)	4	296	61.5	37	36	63	3.59	143.1	106.2	2.27	0.863374	1	91
57	The Han nationality	1	Married	1	27	yes	1	4.75	85.595	0.95	84.17	2.68	1.04	40.2168	1.44	26.7	yes	1	yes	1	no	0	no	0	no	0	Metabolically healthy obesity (MHO)	2	456	68.9	42.2	25	60	3.4	142.8	101.5	2.4	0.145014	1	95
75	The Han nationality	1	divorced	2	19.5	yes	1	3.85	69.377	0.56	49.616	3.02	1.2	46.404	1.38	23.5	no	0	no	0	no	0	no	0	no	0	Metabolically unhealthy nonobesity (MHNO)	1	370.02	52.66	24.4	29	62	4.28	143	108	1.67	0.826029	1	101
71	The Han nationality	1	Married	1	25	yes	1	6.36	114.607	2.04	180.744	5.52	0.91	35.1897	3.78	28.3	yes	1	no	0	yes	1	yes	1	yes	1	Metabolically unhealthy obesity (MUO)	4	288	65	36.7	27	77	3.99	143.3	111.4	2.2	0.759356	1	117
70	The Han nationality	1	divorced	2	23	yes	1	4.47	80.5494	3.45	305.67	0.75	2.09	80.8203	6.9	129	no	0	no	0	no	0	yes	1	no	0	Metabolically unhealthy nonobesity (MHNO)	1	426	35.5	27.1	10.3	107.61	3.49	142.2	107.1	2.24	0.575239	1	120
74	The Han nationality	1	Married	1	22	yes	1	2.65	47.753	1.55	137.33	5.58	0.79	30.5493	4.09	28.73	no	0	no	0	no	0	no	0	yes	1	Metabolically unhealthy nonobesity (MHNO)	1	373.14	66.62	37.89	17.58	53.91	3.38	134.71	98.8	2.14	0.777691	1	127
66	The Han nationality	1	Married	1	29	yes	1	5.47	98.5694	0.53	46.958	3.24	1.37	52.9779	1.63	21.81	yes	1	yes	1	no	0	no	0	no	0	Metabolically healthy obesity (MHO)	2	302.23	67.51	40.7	18.2	84.36	3.36	139.47	101.6	2.23	0.475165	1	141
61	The Han nationality	1	Married	1	26	yes	1	5.45	98.209	1.09	96.574	5.23	1.12	43.3104	2.25	23.5	yes	1	no	0	no	0	no	0	no	0	Metabolically healthy obesity (MHO)	2	370	66.7	43.2	17	115	3.99	138.3	103.6	2.46	0.284692	1	144
75	The Han nationality	1	Married	1	21	yes	1	3.78	68.1156	2.22	196.692	5.35	1.32	51.0444	3.44	23	no	0	yes	1	no	0	yes	1	no	0	Metabolically unhealthy nonobesity (MUNO)	3	326	62.5	39.5	26	69	4.29	146	108	2.16	0.832341	1	148
74	The Han nationality	1	Married	1	19.9594	yes	1	6.23	112.265	0.8	70.88	4.53	1.4	54.138	2.75	28.6	no	0	no	0	yes	1	no	0	no	0	Metabolically unhealthy nonobesity (MHNO)	1	306	75.5	46.9	84	74	3.3	127.7	96.5	2.49	0.746019	1	152
74	The Han nationality	1	divorced	2	25.3	yes	1	6.14	110.643	0.89	78.854	3.54	0.9	34.803	2	25.2	yes	1	no	0	yes	1	no	0	yes	1	Metabolically unhealthy obesity (MUO)	4	291	58.95	31	13	46	4.01	143.5	107.5	2.14	0.73678	1	156
75	The Han nationality	1	Married	1	27.7008	yes	1	5.37	96.7674	0.91	80.626	3.45	0.77	29.7759	2.05	26.1	yes	1	no	0	no	0	no	0	yes	1	Metabolically healthy obesity (MHO)	2	309	59.1	33	10	56	3.94	141.3	107	2.02	0.852636	1	167
77	The Han nationality	1	divorced	2	20	yes	1	9.65	173.893	2.94	260.484	5.64	0.9	34.803	2.85	33.84	no	0	no	0	yes	1	yes	1	yes	1	Metabolically unhealthy nonobesity (MUNO)	3	249.2	74.06	40.22	25.23	437.45	3.42	139.76	107.7	2.35	0.811957	1	174
62	Other	3	Married	1	26.9	yes	1	5.43	97.8486	0.93	82.398	4.66	1.36	52.5912	3.07	26.4	yes	1	no	0	no	0	no	0	no	0	Metabolically healthy obesity (MHO)	2	316	67.8	41.4	13	94	4.39	147.9	107.8	2.27	0.507502	1	181
72	The Han nationality	1	Married	1	21	yes	1	2.95	53.159	1.04	92.144	4.88	1.36	52.5912	3.05	24.74	no	0	no	0	no	0	no	0	no	0	Metabolically unhealthy nonobesity (MHNO)	1	307.67	69.28	44.54	23.48	60.39	3.14	142.26	107.4	2.33	0.735575	1	184
62	The Han nationality	1	Married	1	25.2	yes	1	5.04	90.8208	1.12	99.232	3.93	0.83	32.0961	2.73	30.8	yes	1	no	0	no	0	no	0	yes	1	Metabolically healthy obesity (MHO)	2	169	74.9	44.1	17	53	3.53	142.5	103.8	2.44	0.297849	1	192
71	The Han nationality	1	Married	1	28.2	yes	1	5.36	96.5872	3.43	303.898	4.84	0.88	34.0296	3.28	23.7	yes	1	no	0	no	0	yes	1	yes	1	Metabolically unhealthy obesity (MUO)	4	388.9	63.9	40.2	21.3	60.1	4.07	142.8	108.9	2.17	0.742824	1	193
77	Uyghur ethnic group	2	Married	1	31.6	yes	1	4.85	87.397	1.01	89.486	3.3	0.69	26.6823	2.21	23.9	yes	1	no	0	no	0	no	0	yes	1	Metabolically healthy obesity (MHO)	2	264.4	59.2	35.3	11	85	3.69	141.1	109.2	2.35	0.926277	1	194
63	The Han nationality	1	Married	1	28	yes	1	4.96	89.3792	1.17	103.662	5.1	1.2	46.404	3.33	22.6	yes	1	no	0	no	0	no	0	no	0	Metabolically healthy obesity (MHO)	2	327	68.7	46.1	16	90	3.87	141.1	102.7	2.22	0.3653	1	196
74	The Han nationality	1	Married	1	26.1493	yes	1	5.06	91.1812	1.44	127.584	3.71	0.48	18.5616	2.49	32.2	yes	1	no	0	no	0	no	0	yes	1	Metabolically healthy obesity (MHO)	2	236	60.6	28.4	22	48	3.82	144.5	104.4	2.1	0.789622	1	197
66	The Han nationality	1	Married	1	21.83	yes	1	4.94	89.0188	3.84	340.224	5.36	0.87	33.6429	3.49	26	no	0	yes	1	no	0	yes	1	yes	1	Metabolically unhealthy nonobesity (MUNO)	3	554	69.7	43.7	25	95	3.62	143.7	102.7	2.44	0.42898	1	198
63	The Han nationality	1	Married	1	19.5	yes	1	4.3	77.486	0.87	77.082	4.29	1.39	53.7513	2.33	27.3	no	0	no	0	no	0	no	0	no	0	Metabolically unhealthy nonobesity (MHNO)	1	247	63.1	35.8	48	119	4.08	143.7	109.7	2.23	0.432805	1	199
52	The Han nationality	1	Married	1	25.1	yes	1	5.36	96.5872	1.87	165.682	5	1.05	40.6035	3.18	23.25	yes	1	yes	1	no	0	yes	1	no	0	Metabolically unhealthy obesity (MUO)	4	488	66.91	43.66	24.42	39.86	3.82	142.32	104.4	2.27	0.0884555	1	200
67	Uyghur ethnic group	2	Married	1	28.5	yes	1	4.48	80.7296	1.55	137.33	4.23	0.88	34.0296	2.97	26.6	yes	1	no	0	no	0	no	0	yes	1	Metabolically healthy obesity (MHO)	2	519	68	41.4	35	86	3.96	139.9	103.3	2.33	0.658473	1	201
70	The Han nationality	1	Married	1	27.6	yes	1	5.09	91.7218	2.01	178.086	4.58	1.08	41.7636	3.12	19.3	yes	1	no	0	no	0	yes	1	no	0	Metabolically healthy obesity (MHO)	2	304	59.8	40.5	29	49	3.69	141.1	105	2.14	0.680055	1	202
66	The Han nationality	1	Married	1	25.6	yes	1	13.16	237.143	1.24	109.864	3.77	1.35	52.2045	2.05	35.08	yes	1	no	0	yes	1	no	0	no	0	Metabolically healthy obesity (MHO)	2	343.72	70.26	35.18	33.21	594.49	3.7	134.71	99.5	2.12	0.500997	1	204
59	The Han nationality	1	Married	1	25.7276	yes	1	6.32	113.886	1.78	157.708	3.8	0.73	28.2291	2.64	28.2	yes	1	no	0	yes	1	yes	1	yes	1	Metabolically unhealthy obesity (MUO)	4	347	70.9	42.7	28	54	3.19	134.16	104.9	2.3	0.269527	1	205
60	The Han nationality	1	Married	1	19.5354	yes	1	7.43	133.889	1.05	93.03	5.62	1.15	44.4705	2.46	29.79	no	0	no	0	yes	1	no	0	no	0	Metabolically unhealthy nonobesity (MHNO)	1	213.24	74.53	44.74	11	59	4.46	139.7	101.8	2.26	0.257594	1	207
73	Uyghur ethnic group	2	Married	1	22.0386	yes	1	5.21	93.8842	1	88.6	7.49	2.09	80.8203	5.4	28.2	no	0	no	0	no	0	no	0	no	0	Metabolically unhealthy nonobesity (MHNO)	1	265.2	69.5	41.3	31.6	88.5	4.16	139.9	103.5	2.3	0.842154	1	208
74	The Han nationality	1	Married	1	26.4236	yes	1	5.41	97.4882	1.17	103.662	3.91	0.97	37.5099	2.67	31.9	yes	1	no	0	no	0	no	0	yes	1	Metabolically healthy obesity (MHO)	2	259	68.2	36.3	21	76	3.94	142	110.4	2.23	0.832159	1	209
60	The Han nationality	1	Married	1	22	yes	1	5.59	100.732	1.21	107.206	3.09	0.83	32.0961	2.01	24.8	no	0	no	0	yes	1	no	0	yes	1	Metabolically unhealthy nonobesity (MUNO)	3	329	63.7	38.9	16	61	3.88	143.4	104.1	2.3	0.252415	1	2
57	Uyghur ethnic group	2	Married	1	26.3465	yes	1	5.18	93.3436	1.59	140.874	4.88	1.02	39.4434	3.58	28.4	yes	1	no	0	no	0	no	0	yes	1	Metabolically healthy obesity (MHO)	2	255	65.1	36.7	16	85	3.98	140.5	104.2	2.18	0.300183	1	3
65	The Han nationality	1	Married	1	19.6072	yes	1	4.82	86.8564	1.69	149.734	3.75	1.48	57.2316	1.92	25.4	no	0	no	0	no	0	no	0	no	0	Metabolically unhealthy nonobesity (MHNO)	1	446	65.1	39.7	28	79	5.01	147.2	112.5	2.35	0.514256	1	4
58	The Han nationality	1	Married	1	30.8365	yes	1	4.2	75.684	0.85	75.31	3.59	0.8	30.936	2.01	28.8	yes	1	no	0	no	0	no	0	yes	1	Metabolically healthy obesity (MHO)	2	372.7	63.4	34.6	13	95.4	3.67	137	105.5	2.2	0.246189	1	5
51	Uyghur ethnic group	2	Married	1	29.0318	yes	1	6.1	109.922	3.42	303.012	6.58	0.64	24.7488	4.3	30.4	yes	1	no	0	yes	1	yes	1	yes	1	Metabolically unhealthy obesity (MUO)	4	236.33	60.83	25.07	24	211.67	4.53	134.17	105.3	2.09	0.177873	1	6
65	The Han nationality	1	Married	1	20	yes	1	6.18	111.364	1.92	170.112	5.12	1.27	49.1109	4.28	25.8	no	0	no	0	yes	1	yes	1	no	0	Metabolically unhealthy nonobesity (MUNO)	3	491	71.8	46	46	64.9	3.91	139	108.4	2.28	0.518069	1	7
51	Uyghur ethnic group	2	Married	1	23.3887	yes	1	18.88	340.218	1.54	136.444	4.01	0.62	23.9754	2.87	38.3	no	0	no	0	yes	1	no	0	yes	1	Metabolically unhealthy nonobesity (MUNO)	3	235	72.6	34.3	38	97	4.4	134	101.2	2.29	0.133526	1	8
52	The Han nationality	1	Married	1	29	yes	1	5.17	93.1634	2.52	223.272	5.37	1.51	58.3917	3	31.16	yes	1	yes	1	no	0	yes	1	no	0	Metabolically unhealthy obesity (MUO)	4	441.34	77.76	46.6	24	54.5	4.02	143	100	2.45	0.0639422	1	10
74	Uyghur ethnic group	2	Married	1	25.9701	yes	1	4.98	89.7396	1.04	92.144	4.66	1.15	44.4705	3.61	24.5	yes	1	no	0	no	0	no	0	no	0	Metabolically healthy obesity (MHO)	2	248.4	61.2	36.7	24.2	91.5	4.49	140	104.6	2.25	0.873816	1	11
64	The Han nationality	1	Married	1	24.3824	yes	1	6.1	109.922	3.18	281.748	4.54	0.89	34.4163	3.04	25.9	no	0	no	0	yes	1	yes	1	yes	1	Metabolically unhealthy nonobesity (MUNO)	3	281.3	67.2	41.3	19.1	58.3	3.76	140.41	104.5	2.3	0.415864	1	12
53	Uyghur ethnic group	2	Married	1	24.6	yes	1	4.47	80.5494	1.39	123.154	3.28	0.91	35.1897	2.3	28.1	no	0	no	0	no	0	no	0	yes	1	Metabolically unhealthy nonobesity (MHNO)	1	368	60.87	33.76	27.9	196.98	3.98	144.92	110.5	2.17	0.215305	1	13
77	Uyghur ethnic group	2	Married	1	24	yes	1	10.07	181.461	1.03	91.258	3.67	1.97	76.1799	2.38	36.9	no	0	yes	1	yes	1	no	0	no	0	Metabolically unhealthy nonobesity (MUNO)	3	198.9	75.8	38.9	12.3	110	3.85	140	105.3	2.45	0.909118	1	15
62	Other	3	Married	1	30	yes	1	13.96	251.559	0.77	68.222	3.68	0.99	38.2833	2.47	17.1	yes	1	no	0	yes	1	no	0	yes	1	Metabolically unhealthy obesity (MUO)	4	262	51.8	33.3	16.5	56.8	3.83	136.13	106.2	2.05	0.594094	1	16
78	The Han nationality	1	Married	1	25	yes	1	4.66	83.9732	1.49	132.014	3.43	0.8	30.936	2.37	29.4	yes	1	no	0	no	0	no	0	yes	1	Metabolically healthy obesity (MHO)	2	284	72.5	43.1	10	90	4.63	136.6	103.4	2.03	0.900601	1	17
64	Uyghur ethnic group	2	Married	1	27	yes	1	6.08	109.562	1.95	172.77	2.59	0.4	15.468	1.86	26.18	yes	1	yes	1	yes	1	yes	1	yes	1	Metabolically unhealthy obesity (MUO)	4	338.53	63.03	36.85	21	47.8	3.6	134.05	99	2.16	0.550957	1	18
63	Uyghur ethnic group	2	Married	1	23	yes	1	4.84	87.2168	0.89	78.854	4.37	0.84	32.4828	3.25	24.5	no	0	no	0	no	0	no	0	yes	1	Metabolically unhealthy nonobesity (MHNO)	1	400	65.1	40.6	15	87	4.1	142.3	106.2	2.13	0.556182	1	19
72	The Han nationality	1	Married	1	19.9594	yes	1	4.74	85.4148	1	88.6	4.35	1.46	56.4582	2.14	25.08	no	0	no	0	no	0	no	0	no	0	Metabolically unhealthy nonobesity (MHNO)	1	304	70.56	45.48	14.17	139.73	4.48	139.76	103.1	2.23	0.728497	1	20
59	The Han nationality	1	Married	1	28	yes	1	5.41	97.4882	1.11	98.346	3.32	1.37	52.9779	2.19	22.2	yes	1	no	0	no	0	no	0	no	0	Metabolically healthy obesity (MHO)	2	344.8	62.5	40.3	26.8	46.3	3.98	144	109.7	2.23	0.281843	1	21
64	Uyghur ethnic group	2	Married	1	21.88	yes	1	3.5	63.07	0.91	80.626	2.5	0.58	22.4286	1.65	29.8	no	0	no	0	no	0	no	0	yes	1	Metabolically unhealthy nonobesity (MHNO)	1	219.1	59.1	29.3	16.6	124.5	3.48	137.7	105.1	2.23	0.589769	1	22
76	The Han nationality	1	Married	1	23.9995	yes	1	13.86	249.757	3.24	287.064	3.28	0.64	24.7488	1.6	28.95	no	0	yes	1	yes	1	yes	1	yes	1	Metabolically unhealthy nonobesity (MUNO)	3	234.85	69.16	40.21	46	97.6	4.52	137	97	2.42	0.782604	1	23
54	The Han nationality	1	Married	1	24	yes	1	5.61	101.092	3.54	313.644	5.06	1.16	44.8572	3.65	36.8	no	0	no	0	yes	1	yes	1	no	0	Metabolically unhealthy nonobesity (MUNO)	3	204.9	82.8	46	28.4	170	3.69	138	102.6	2.42	0.109996	1	24
62	The Han nationality	1	Married	1	27	yes	1	6.08	109.562	2.1	186.06	5.13	1.2	46.404	3.31	36.4	yes	1	yes	1	yes	1	yes	1	no	0	Metabolically unhealthy obesity (MUO)	4	407.4	82.7	46.3	24.2	120.3	3.54	140.68	104.4	2.38	0.322946	1	25
69	Uyghur ethnic group	2	Married	1	33	yes	1	4.19	75.5038	0.88	77.968	3.1	0.95	36.7365	2	29.6	yes	1	yes	1	no	0	no	0	yes	1	Metabolically unhealthy obesity (MUO)	4	420.4	64.2	34.6	10	88	3.63	135.45	109.8	2.15	0.822117	1	27
48	Uyghur ethnic group	2	Married	1	26	yes	1	6.5	117.13	0.79	69.994	5.71	1.72	66.5124	3.54	34.1	yes	1	no	0	yes	1	no	0	no	0	Metabolically healthy obesity (MHO)	2	283	74.8	40.7	46	344.3	3.23	136.96	101.3	2.32	0.0764382	1	28
68	Uyghur ethnic group	2	Married	1	22	yes	1	4.73	85.2346	1.93	170.998	4.67	1.16	44.8572	3.23	26	no	0	no	0	no	0	yes	1	no	0	Metabolically unhealthy nonobesity (MHNO)	1	252.7	65.3	39.3	16.2	125.6	3.2	141.32	109.1	2.1	0.76879	1	29
84	The Han nationality	1	Married	1	25	yes	1	4.94	89.0188	1.39	123.154	4.81	1.1	42.537	3.08	30.16	yes	1	yes	1	no	0	no	0	no	0	Metabolically healthy obesity (MHO)	2	198.19	71.12	40.96	25	90.54	3.48	133.25	102.4	2.15	0.956883	1	30
76	The Han nationality	1	Married	1	20	yes	1	5.4	97.308	0.82	72.652	3.99	1.53	59.1651	2.27	23.4	no	0	no	0	no	0	no	0	no	0	Metabolically unhealthy nonobesity (MHNO)	1	436	67.5	44.1	175	62	4.16	141.6	100.9	2.44	0.791054	1	31
69	Other	3	Married	1	26	yes	1	4.74	85.4148	1.09	96.574	3.4	1.22	47.1774	2.36	43.3	yes	1	yes	1	no	0	no	0	no	0	Metabolically healthy obesity (MHO)	2	272.3	77.7	34.4	18.2	93.4	3.66	140	108.2	2.04	0.821496	1	32
69	The Han nationality	1	Married	1	25	yes	1	4.7	84.694	0.95	84.17	4.78	1.93	74.6331	3.07	26.7	yes	1	no	0	no	0	no	0	no	0	Metabolically healthy obesity (MHO)	2	362.4	65.2	38.5	15.8	65.1	3.84	139	103.5	2.08	0.649181	1	33
54	The Han nationality	1	Married	1	30.86	yes	1	10.27	185.065	4.01	355.286	4.96	0.78	30.1626	2.94	29.17	yes	1	yes	1	yes	1	yes	1	yes	1	Metabolically unhealthy obesity (MUO)	4	421.18	70.93	41.76	28.43	83.94	3.47	142.43	107.2	2.31	0.129154	1	34
76	The Han nationality	1	Married	1	29.07	yes	1	7.05	127.041	1.63	144.418	4.42	0.91	35.1897	3.15	28.9	yes	1	yes	1	yes	1	no	0	yes	1	Metabolically unhealthy obesity (MUO)	4	328.7	68.8	39.9	38	81	3.42	139.36	103.9	2.25	0.837644	1	35
76	The Han nationality	1	Married	1	26.56	yes	1	8.45	152.269	1.43	126.698	2.9	0.86	33.2562	1.9	30.76	yes	1	yes	1	yes	1	no	0	yes	1	Metabolically unhealthy obesity (MUO)	4	179.7	63.2	31.7	131	79	3.54	130.68	97.7	2.06	0.843847	1	36
71	Uyghur ethnic group	2	Married	1	26	yes	1	6.54	117.851	0.84	74.424	2.78	1.01	39.0567	1.07	35.79	yes	1	no	0	yes	1	no	0	yes	1	Metabolically unhealthy obesity (MUO)	4	247	72.16	36.37	12.13	51.05	3.49	137.57	105.4	2.25	0.819392	1	37
62	The Han nationality	1	Married	1	31.38	yes	1	5.45	98.209	1.69	149.734	3.68	0.87	33.6429	2.41	27	yes	1	yes	1	no	0	no	0	yes	1	Metabolically unhealthy obesity (MUO)	4	388	69.2	42.2	22	58	3.79	142.3	103.2	2.31	0.313166	1	38
86	The Han nationality	1	Married	1	27.43	yes	1	5	90.1	0.9	79.74	3.9	1.21	46.7907	2.51	22.6	yes	1	no	0	no	0	no	0	no	0	Metabolically healthy obesity (MHO)	2	381	67.4	44.8	23	43	3.88	143	103.5	2.24	0.960266	1	39
74	The Han nationality	1	Married	1	24.46	yes	1	4.23	76.2246	3.29	291.494	5.15	0.93	35.9631	3.57	29.6	no	0	no	0	no	0	yes	1	yes	1	Metabolically unhealthy nonobesity (MUNO)	3	384.8	72.9	43.3	34.9	91.4	3.8	138.59	108.6	2.33	0.821448	1	40
80	The Han nationality	1	Married	1	25.91	yes	1	21.98	396.08	2.3	203.78	5.3	1.02	39.4434	3.59	24.3	yes	1	yes	1	yes	1	yes	1	yes	1	Metabolically unhealthy obesity (MUO)	4	316.9	64.8	40.5	17.8	55.8	4.32	132.38	99.4	2.41	0.897708	1	41
73	The Han nationality	1	Married	1	24.46	yes	1	15.9	286.518	2.97	263.142	5.12	0.9	34.803	3.46	32.2	no	0	no	0	yes	1	yes	1	yes	1	Metabolically unhealthy nonobesity (MUNO)	3	326	71.9	39.7	23	96	4.18	137.7	100.1	2.36	0.722255	1	42
67	Uyghur ethnic group	2	Married	1	22.77	yes	1	3.71	66.8542	1.34	118.724	3.2	0.9	34.803	2.04	28.4	no	0	no	0	no	0	no	0	yes	1	Metabolically unhealthy nonobesity (MHNO)	1	297.3	64.2	35.8	14.2	76.1	3.83	141.9	106.7	2.11	0.7148	1	43
63	Uyghur ethnic group	2	Married	1	26	yes	1	7.58	136.592	3.67	325.162	4.96	0.8	30.936	3.34	25.5	yes	1	no	0	yes	1	yes	1	yes	1	Metabolically unhealthy obesity (MUO)	4	297.5	61	35.5	37.7	53.1	3.91	141.37	110.2	2.25	0.589179	1	44
89	The Han nationality	1	Married	1	24.46	yes	1	5.46	98.3892	0.88	77.968	2.67	0.93	35.9631	1.6	26.6	no	0	yes	1	no	0	no	0	yes	1	Metabolically unhealthy nonobesity (MUNO)	3	370.8	65.7	39.1	11.5	61.6	3.53	141.95	107.2	2.27	0.979241	1	45
67	Other	3	Married	1	22.86	yes	1	5.94	107.039	0.91	80.626	4.48	1.2	46.404	2.99	37.6	no	0	no	0	yes	1	no	0	no	0	Metabolically unhealthy nonobesity (MHNO)	1	329.2	75.9	38.3	15.1	61.2	4.12	136.81	103.1	2.33	0.699976	1	46
69	Uyghur ethnic group	2	Married	1	22.84	yes	1	6.88	123.978	1.23	108.978	3.95	0.81	31.3227	2.66	36.3	no	0	no	0	yes	1	no	0	yes	1	Metabolically unhealthy nonobesity (MUNO)	3	366.6	67.9	31.6	13.2	71.2	3.38	139.55	104.3	2.18	0.754658	1	47
86	Uyghur ethnic group	2	Married	1	21.77	yes	1	5.6	100.912	1.29	114.294	5.02	1.37	52.9779	3.04	26.9	no	0	no	0	yes	1	no	0	no	0	Metabolically unhealthy nonobesity (MHNO)	1	438	64.3	37.4	38	84	4.02	141.1	101.6	2.32	0.974809	1	48
66	The Han nationality	1	Married	1	19.4932	yes	1	4.08	73.5216	1.06	93.916	4.52	1.22	47.1774	3.09	27.4	no	0	no	0	no	0	no	0	no	0	Metabolically unhealthy nonobesity (MHNO)	1	203.05	66.26	41.5	18	30	3.98	141.63	103.4	2.15	0.502584	1	49
78	The Han nationality	1	Married	1	19	yes	1	9.25	166.685	1.06	93.916	5.34	2.6	100.542	3.5	38.4	no	0	no	0	yes	1	no	0	no	0	Metabolically unhealthy nonobesity (MHNO)	1	385.2	76	37.6	16	68.1	4.44	136	101.3	2.51	0.856128	1	50
69	Other	3	Married	1	23.7387	yes	1	4.18	75.3236	0.45	39.87	3.74	1.64	63.4188	1.69	23.6	no	0	no	0	no	0	no	0	no	0	Metabolically unhealthy nonobesity (MHNO)	1	244.9	58.9	33.5	26	101.1	3.95	141	102.3	1.94	0.783348	1	51
53	The Han nationality	1	Married	1	28	yes	1	4.61	83.0722	1.45	128.47	4.91	1.18	45.6306	3.32	27.1	yes	1	no	0	no	0	no	0	no	0	Metabolically healthy obesity (MHO)	2	402	69.3	42.2	33	68	3.73	143.4	102.8	2.3	0.0911446	1	52
59	Uyghur ethnic group	2	Married	1	32	yes	1	6.5	117.13	1.54	136.444	4.48	0.79	30.5493	3.21	25.4	yes	1	yes	1	yes	1	no	0	yes	1	Metabolically unhealthy obesity (MUO)	4	281	63.9	38.5	22	116	3.95	146	108.6	2.06	0.410673	1	53
81	The Han nationality	1	Married	1	24	yes	1	8.15	146.863	2.57	227.702	4.01	0.62	23.9754	3.07	32.7	no	0	no	0	yes	1	yes	1	yes	1	Metabolically unhealthy nonobesity (MUNO)	3	304.5	70.5	37.8	21.3	73.1	4.03	138.4	105.7	2.26	0.929976	1	54
70	The Han nationality	1	Married	1	27.3438	yes	1	5.61	101.092	1.8	159.48	5.15	0.93	35.9631	3.55	32.6	yes	1	yes	1	yes	1	yes	1	yes	1	Metabolically unhealthy obesity (MUO)	4	379.9	67.3	34.7	23.1	61	3.46	138.99	105.1	2.19	0.683776	1	55
65	Other	3	widowed	2	26.079	yes	1	6.79	122.356	1	88.6	4.66	1.72	66.5124	3.07	35.9	yes	1	no	0	yes	1	no	0	no	0	Metabolically healthy obesity (MHO)	2	291.7	80.6	44.7	19.2	84.5	4.26	144	103.1	2.23	0.489123	1	56
63	The Han nationality	1	Married	1	24.093	yes	1	4.65	83.793	0.96	85.056	4.17	1.14	44.0838	2.64	25.3	no	0	no	0	no	0	no	0	no	0	Metabolically unhealthy nonobesity (MHNO)	1	291.5	66.8	41.5	13.6	57.2	3.79	138.89	106.2	2.24	0.416241	1	58
58	Uyghur ethnic group	2	Married	1	29.34	yes	1	4.06	73.1612	0.75	66.45	4.25	0.87	33.6429	3.03	24.7	yes	1	no	0	no	0	no	0	yes	1	Metabolically healthy obesity (MHO)	2	314	62.2	37.5	12	74	3.9	141.6	102.9	1.96	0.347601	1	59
80	Uyghur ethnic group	2	Married	1	19.7232	yes	1	5.43	97.8486	0.49	43.414	4.26	0.98	37.8966	2.72	24.7	no	0	yes	1	no	0	no	0	yes	1	Metabolically unhealthy nonobesity (MUNO)	3	223.6	59.8	35.1	10.4	75.8	3.79	138.29	104.7	2.19	0.95171	1	60
61	Uyghur ethnic group	2	Married	1	27.2509	yes	1	4.36	78.5672	2.41	213.526	5.12	1.2	46.404	3.15	28	yes	1	no	0	no	0	yes	1	no	0	Metabolically healthy obesity (MHO)	2	216.8	75	47	89.3	114.1	3.53	138.27	104.6	2.36	0.437079	1	61
69	Uyghur ethnic group	2	Married	1	19.3821	yes	1	4.53	81.6306	1.07	94.802	4.76	1.18	45.6306	2.83	34.3	no	0	no	0	no	0	no	0	no	0	Metabolically unhealthy nonobesity (MHNO)	1	330.5	68.8	35.4	42.6	242.6	3.39	133.56	103.2	2.23	0.76648	1	62
62	The Han nationality	1	Married	1	25	yes	1	5.49	98.9298	3.89	344.654	5.61	0.7	27.069	3.54	36.64	yes	1	no	0	no	0	yes	1	yes	1	Metabolically unhealthy obesity (MUO)	4	400.76	75.62	38.98	38.83	105.03	4.12	142.18	102.7	2.24	0.321165	1	63
55	The Han nationality	1	Married	1	22.2826	yes	1	4.71	84.8742	0.67	59.362	4.37	0.94	36.3498	3.26	29.5	no	0	no	0	no	0	no	0	yes	1	Metabolically unhealthy nonobesity (MHNO)	1	305	75.8	46.3	18.4	55.1	3.91	143.92	108.5	2.38	0.147961	1	64
64	The Han nationality	1	Married	1	19.4932	yes	1	6.29	113.346	2.66	235.676	4.34	0.85	32.8695	3.14	28.1	no	0	yes	1	yes	1	yes	1	yes	1	Metabolically unhealthy nonobesity (MUNO)	3	353.1	68.8	40.7	60.3	57.3	3.8	137.46	105.3	2.25	0.452794	1	65
56	Other	3	Married	1	30	yes	1	5.52	99.4704	1.92	170.112	5.43	1.58	61.0986	3.9	24.7	yes	1	yes	1	no	0	yes	1	no	0	Metabolically unhealthy obesity (MUO)	4	371.5	66.1	41.4	22.9	134.3	3.39	144	106.5	2.23	0.284346	1	66
64	The Han nationality	1	Married	1	27.6817	yes	1	4.34	78.2068	0.84	74.424	3.01	0.84	32.4828	2.33	31.4	yes	1	yes	1	no	0	no	0	yes	1	Metabolically unhealthy obesity (MUO)	4	359.9	75.2	43.8	12.2	57	3.47	140.15	104.5	2.41	0.397103	1	68
61	The Han nationality	1	Married	1	29.0174	yes	1	5.71	102.894	0.99	87.714	4.54	0.97	37.5099	3.29	37.3	yes	1	yes	1	yes	1	no	0	yes	1	Metabolically unhealthy obesity (MUO)	4	313.4	81	43.7	19.6	194.8	3.71	135.95	103.4	2.04	0.355122	1	69
53	The Han nationality	1	Married	1	28.0863	yes	1	5.54	99.8308	1.8	159.48	3.71	0.83	32.0961	2.59	24.8	yes	1	yes	1	no	0	yes	1	yes	1	Metabolically unhealthy obesity (MUO)	4	277.5	69.3	44.5	26.2	91.7	3.71	138.2	106.3	2.36	0.115668	1	70
58	The Han nationality	1	Married	1	23.3887	yes	1	5.22	94.0644	0.97	85.942	3.25	0.86	33.2562	2.31	31.8	no	0	yes	1	no	0	no	0	yes	1	Metabolically unhealthy nonobesity (MUNO)	3	286	78.5	46.7	19	74	3.56	143.7	110.1	2.34	0.238643	1	71
82	The Han nationality	1	Married	1	20.1726	yes	1	5.5	99.11	1.16	102.776	4.28	0.84	32.4828	3.02	37.73	no	0	no	0	no	0	no	0	yes	1	Metabolically unhealthy nonobesity (MHNO)	1	473.29	79.89	42.16	13.12	73.79	3.48	139.22	103.4	2.28	0.929694	1	72
70	The Han nationality	1	Married	1	23.3067	yes	1	4.43	79.8286	1	88.6	5.5	1.41	54.5247	3.6	33.7	no	0	yes	1	no	0	no	0	no	0	Metabolically unhealthy nonobesity (MHNO)	1	243.2	72.6	38.9	21.9	143.9	3.2	142.84	107.8	2.31	0.671913	1	73
63	The Han nationality	1	Married	1	20.9573	yes	1	10.73	193.355	1.78	157.708	4.49	0.99	38.2833	3.33	27	no	0	yes	1	yes	1	yes	1	yes	1	Metabolically unhealthy nonobesity (MUNO)	3	321.5	70.6	43.6	17.6	63.5	3.52	139.93	105.5	2.27	0.394316	1	74
69	The Han nationality	1	Married	1	30.8248	yes	1	4.73	85.2346	1.21	107.206	4.43	1.21	46.7907	2.75	36.8	yes	1	no	0	no	0	no	0	no	0	Metabolically healthy obesity (MHO)	2	334	76.8	40	15	69	3.81	140	107.1	2.23	0.660679	1	76
78	The Han nationality	1	Married	1	23.8751	yes	1	4.78	86.1356	0.78	69.108	3.63	0.82	31.7094	2.79	21.8	no	0	yes	1	no	0	no	0	yes	1	Metabolically unhealthy nonobesity (MUNO)	3	164	53.1	31.3	18	152	3.51	140.9	101.8	2.07	0.875321	1	77
74	Uyghur ethnic group	2	Married	1	19.79	yes	1	6.12	110.282	1.02	90.372	3.49	0.87	33.6429	2.44	27.3	no	0	no	0	yes	1	no	0	yes	1	Metabolically unhealthy nonobesity (MUNO)	3	244	66	38.7	18	93	3.88	144.3	101.7	2.26	0.839333	1	79
72	The Han nationality	1	Married	1	29.4118	yes	1	4.78	86.1356	1.09	96.574	2.87	1.16	44.8572	2.54	34.4	yes	1	yes	1	no	0	no	0	no	0	Metabolically healthy obesity (MHO)	2	394	73.1	46.2	20	70	3.29	146.7	105.5	2.32	0.695736	1	80
67	The Han nationality	1	Married	1	21.7079	yes	1	3.44	61.9888	0.85	75.31	4.51	1.14	44.0838	3.57	30.9	no	0	yes	1	no	0	no	0	no	0	Metabolically unhealthy nonobesity (MHNO)	1	419.1	75.2	44.3	24.9	77.6	3.36	133.27	99.8	2.13	0.550005	1	81
76	The Han nationality	1	Married	1	26.5731	yes	1	3.35	60.367	1.17	103.662	4.05	0.97	37.5099	2.89	26.3	yes	1	no	0	no	0	no	0	yes	1	Metabolically healthy obesity (MHO)	2	262.2	64.6	38.3	14.3	62.3	3.44	142.29	106.6	2.08	0.86007	1	82
64	Other	3	divorced	2	26	yes	1	5.07	91.3614	1.22	108.092	5.97	2.02	78.1134	3.95	27.4	yes	1	no	0	no	0	no	0	no	0	Metabolically healthy obesity (MHO)	2	240.8	62.3	34.9	38	67.3	3.77	143	110.4	2.19	0.547785	1	83
69	Other	3	Married	1	25.3069	yes	1	6.18	111.364	0.75	66.45	3.82	1.28	49.4976	2.18	30.8	yes	1	yes	1	yes	1	no	0	no	0	Metabolically unhealthy obesity (MUO)	4	453	72.2	41.4	19	39	3.71	144.1	111.9	2.18	0.819453	1	84
77	The Han nationality	1	Married	1	22.2041	yes	1	6.65	119.833	3.15	279.09	3.79	0.75	29.0025	2.74	28.6	no	0	no	0	yes	1	yes	1	yes	1	Metabolically unhealthy nonobesity (MUNO)	3	313.1	69.3	40.7	20.2	97.5	3.45	134.32	100.4	2.21	0.856581	1	86
74	Uyghur ethnic group	2	Married	1	20.1956	yes	1	2.09	37.6618	4.48	396.928	1.56	2.89	111.756	25.39	36.8	no	0	no	0	no	0	yes	1	no	0	Metabolically unhealthy nonobesity (MHNO)	1	4.39	36.54	1.23	57.05	339	141.1	102.3	2.24	0.96	0.967237	1	87
61	Uyghur ethnic group	2	Married	1	29.3848	yes	1	5.28	95.1456	0.46	40.756	2.38	1.38	53.3646	1.15	19.5	yes	1	no	0	no	0	no	0	no	0	Metabolically healthy obesity (MHO)	2	317	58	38.5	11	96	3.98	146	109.8	2.1	0.499837	1	88
66	Other	3	Married	1	31.8878	yes	1	12.49	225.07	1.08	95.688	4.39	1.06	40.9902	2.84	31.5	yes	1	yes	1	yes	1	no	0	no	0	Metabolically unhealthy obesity (MUO)	4	207.88	76.08	44.58	16.92	90.75	2.64	143.53	109.3	2.22	0.699243	1	89
59	Uyghur ethnic group	2	Married	1	27.1178	yes	1	7.18	129.384	2.05	181.63	3.95	1.32	51.0444	2.6	34.3	yes	1	yes	1	yes	1	yes	1	no	0	Metabolically unhealthy obesity (MUO)	4	171.3	71.9	37.6	37.5	120.9	3.65	140	102.8	2.25	0.346361	1	90
86	Other	3	Married	1	20	yes	1	5.01	90.2802	1.5	132.9	2.96	0.76	29.3892	1.91	23.2	no	0	yes	1	no	0	no	0	yes	1	Metabolically unhealthy nonobesity (MUNO)	3	340.88	61.9	38.7	14.2	65.8	3.79	141.31	103.4	2.22	0.980464	1	92
64	The Han nationality	1	Married	1	28.3937	yes	1	8.54	153.891	8.15	722.09	5.62	0.85	32.8695	1.99	28.3	yes	1	yes	1	yes	1	yes	1	yes	1	Metabolically unhealthy obesity (MUO)	4	410	78.1	49.8	20	61	3.99	141.2	99.4	2.37	0.342319	1	93
80	The Han nationality	1	Married	1	24.8016	yes	1	5.59	100.732	2.52	223.272	4.37	1.62	62.6454	2.72	30.6	no	0	no	0	yes	1	yes	1	no	0	Metabolically unhealthy nonobesity (MUNO)	3	394.3	70.3	39.7	27.6	109.4	4.33	138	103.1	2.32	0.906663	1	94
67	The Han nationality	1	Married	1	24	yes	1	5.97	107.579	1.54	136.444	4.8	0.89	34.4163	3.21	23.73	no	0	no	0	yes	1	no	0	yes	1	Metabolically unhealthy nonobesity (MUNO)	3	139.09	62.46	31.13	18.93	37.45	3.54	138.95	106.5	2.26	0.576111	1	96
74	The Han nationality	1	Married	1	28	yes	1	5.46	98.3892	1.04	92.144	3.81	0.92	35.5764	2.41	23.8	yes	1	yes	1	no	0	no	0	yes	1	Metabolically unhealthy obesity (MUO)	4	262	65.2	41.4	12	63	3.73	141.3	105.4	2.24	0.795161	1	97
66	Other	3	Married	1	26	yes	1	7.46	134.429	1.73	153.278	4.69	1.68	64.9656	3.06	29.6	yes	1	no	0	yes	1	yes	1	no	0	Metabolically unhealthy obesity (MUO)	4	142	69.1	41.9	9.4	69.9	3.48	137.7	108	2.27	0.715686	1	98
73	The Han nationality	1	Married	1	24	yes	1	5.01	90.2802	1.94	171.884	5.69	1.04	40.2168	3.77	33.72	no	0	yes	1	no	0	yes	1	no	0	Metabolically unhealthy nonobesity (MUNO)	3	392.44	76.24	42.52	19.77	108.54	3.93	138.83	103.1	2.31	0.750479	1	99
59	The Han nationality	1	Married	1	20	yes	1	6.53	117.671	1.69	149.734	4.63	1.1	42.537	3.1	31.7	no	0	yes	1	yes	1	no	0	no	0	Metabolically unhealthy nonobesity (MUNO)	3	278	80.3	48.6	15	60	3.94	139.2	103.7	2.25	0.244927	1	100
66	The Han nationality	1	Married	1	23	yes	1	5.9	106.318	1.37	121.382	4.01	0.96	37.1232	2.92	24.9	no	0	no	0	yes	1	no	0	yes	1	Metabolically unhealthy nonobesity (MUNO)	3	454	67.2	46.5	9	55	3.37	144	103.6	2.35	0.450998	1	102
54	Other	3	Married	1	27	yes	1	16.17	291.383	2.82	249.852	5.41	1.17	45.2439	3.91	25	yes	1	no	0	yes	1	yes	1	no	0	Metabolically unhealthy obesity (MUO)	4	299.7	67.9	42.9	38.2	99.8	3.81	140	104.8	2.34	0.215486	1	103
78	The Han nationality	1	Married	1	22	yes	1	5.33	96.0466	0.53	46.958	3.53	1.42	54.9114	1.99	17.9	no	0	no	0	no	0	no	0	no	0	Metabolically unhealthy nonobesity (MHNO)	1	343	51.1	33.2	32	224	4	136.8	101.1	2.01	0.888579	1	104
59	The Han nationality	1	Married	1	21	yes	1	4.61	83.0722	1.34	118.724	4.38	2.15	83.1405	2.55	30.8	no	0	no	0	no	0	no	0	no	0	Metabolically unhealthy nonobesity (MHNO)	1	291.7	76.2	45.4	104.3	105.7	3.64	139	102.9	2.3	0.230644	1	105
79	The Han nationality	1	Married	1	23	yes	1	5.12	92.2624	1.67	147.962	2.69	1.34	51.8178	1.84	34.1	no	0	no	0	no	0	no	0	no	0	Metabolically unhealthy nonobesity (MHNO)	1	376.1	73.5	39.4	42.4	71.8	3.85	138	103.6	2.25	0.897137	1	106
57	The Han nationality	1	Married	1	26	yes	1	4.41	79.4682	1.51	133.786	2.47	0.79	30.5493	1.59	20.4	yes	1	yes	1	no	0	no	0	yes	1	Metabolically unhealthy obesity (MUO)	4	419.1	70.2	49.8	38.6	60.4	3.69	143	106.2	2.41	0.176175	1	107
61	Other	3	Married	1	25	yes	1	4.39	79.1078	1.95	172.77	5.63	1.06	40.9902	4.03	24	yes	1	no	0	no	0	yes	1	no	0	Metabolically healthy obesity (MHO)	2	363	70.3	34.5	21	42	3.85	142.7	108.4	2.3	0.497604	1	108
62	Uyghur ethnic group	2	Married	1	26	yes	1	7.82	140.916	2.1	186.06	2.61	0.92	35.5764	1.16	30.6	yes	1	yes	1	yes	1	yes	1	yes	1	Metabolically unhealthy obesity (MUO)	4	241	72.5	41.9	25	64	3.7	140.5	106.9	2.12	0.533956	1	109
76	The Han nationality	1	Married	1	26	yes	1	6.26	112.805	1.56	138.216	3.36	1.11	42.9237	2.43	33	yes	1	no	0	yes	1	no	0	no	0	Metabolically healthy obesity (MHO)	2	330.44	68.2	35.2	14.1	52.4	35.57	125.7	107.1	5.03	0.7981	1	110
83	The Han nationality	1	Married	1	27	yes	1	6.13	110.463	1.44	127.584	3.65	1.06	40.9902	2.78	30.9	yes	1	no	0	yes	1	no	0	no	0	Metabolically healthy obesity (MHO)	2	340.4	71.3	40.4	44.2	63.1	3.6	138	108.9	2.28	0.954964	1	111
68	The Han nationality	1	Married	1	20	yes	1	7.95	143.259	2.34	207.324	5.58	1.04	40.2168	3.48	35.66	no	0	no	0	yes	1	yes	1	no	0	Metabolically unhealthy nonobesity (MUNO)	3	355	81.99	46.33	24.81	74.84	3.54	137.12	101	2.34	0.547229	1	112
63	Uyghur ethnic group	2	Married	1	20	yes	1	5.91	106.498	1.61	142.646	5.73	1.07	41.3769	4.62	25.7	no	0	yes	1	yes	1	no	0	no	0	Metabolically unhealthy nonobesity (MUNO)	3	437	64.8	39.1	10	46	4.28	142.2	107	2.22	0.553124	1	113
65	Uyghur ethnic group	2	Married	1	28	yes	1	9.2	165.784	0.92	81.512	3.43	0.75	29.0025	2.3	35.8	yes	1	no	0	yes	1	no	0	yes	1	Metabolically unhealthy obesity (MUO)	4	178	62.3	26.5	71.42	779	3.51	131.5	99.8	1.91	0.654533	1	114
64	The Han nationality	1	Married	1	23	yes	1	5.99	107.94	0.91	80.626	5.19	1.07	41.3769	2.92	40.8	no	0	no	0	yes	1	no	0	no	0	Metabolically unhealthy nonobesity (MHNO)	1	208.28	78.2	37.4	14	169	3.76	137.4	103.2	2.4	0.40248	1	115
65	Uyghur ethnic group	2	Married	1	24	yes	1	5.6	100.912	1.52	134.672	4.75	1.3	50.271	3.45	42.5	no	0	no	0	yes	1	no	0	no	0	Metabolically unhealthy nonobesity (MHNO)	1	309.7	75.7	33.2	21.3	116	4.7	142	104.5	2.36	0.584372	1	116
60	The Han nationality	1	Married	1	29	yes	1	5.04	90.8208	0.95	84.17	4.25	1.24	47.9508	2.58	27.31	yes	1	no	0	no	0	no	0	no	0	Metabolically healthy obesity (MHO)	2	234.55	73.84	46.53	21.34	117.78	3.7	139.59	106.5	2.29	0.295567	1	118
62	The Han nationality	1	Married	1	30	yes	1	7.79	140.376	3.68	326.048	3.56	0.67	25.9089	1.22	28.81	yes	1	no	0	yes	1	yes	1	yes	1	Metabolically unhealthy obesity (MUO)	4	342.21	68.8	39.99	23.31	70.67	3.6	138.64	102.4	2.5	0.295942	1	119
62	Other	3	Married	1	29	yes	1	4.96	89.3792	1.43	126.698	3.78	0.97	37.5099	1.81	31.29	yes	1	no	0	no	0	no	0	yes	1	Metabolically healthy obesity (MHO)	2	327	67.9	42.3	39	91	3.75	141.7	100	2.35	0.431566	1	121
71	Uyghur ethnic group	2	Married	1	24	yes	1	12.23	220.385	1.46	129.356	4.07	0.76	29.3892	3.04	22.6	no	0	no	0	yes	1	no	0	yes	1	Metabolically unhealthy nonobesity (MUNO)	3	358	67.4	28.58	18.05	55.19	18.29	139.7	135.2	1.66	0.979124	1	122
61	Other	3	Married	1	20	yes	1	4.18	75.3236	0.97	85.942	2.95	0.66	25.5222	1.85	33.79	no	0	no	0	no	0	no	0	yes	1	Metabolically unhealthy nonobesity (MHNO)	1	276.25	66.4	32.61	55.3	381.1	3.47	138	102.4	2.06	0.490397	1	124
77	The Han nationality	1	Married	1	20	yes	1	4.42	79.6484	1.32	116.952	4.64	0.88	34.0296	3.16	36.88	no	0	no	0	no	0	no	0	yes	1	Metabolically unhealthy nonobesity (MHNO)	1	482.72	79.04	42.16	21.78	57.21	3.96	140.84	104.8	2.24	0.862537	1	125
83	The Han nationality	1	Married	1	19	yes	1	4.9	88.298	1.11	98.346	3.7	0.85	32.8695	2.35	32.62	no	0	no	0	no	0	no	0	yes	1	Metabolically unhealthy nonobesity (MHNO)	1	394.72	75.37	42.75	27.57	97.19	4.34	134.55	100	2.23	0.940432	1	126
66	The Han nationality	1	Married	1	29	yes	1	4.76	85.7752	1.48	131.128	2.72	0.72	27.8424	1.98	26.7	yes	1	no	0	no	0	no	0	yes	1	Metabolically healthy obesity (MHO)	2	369	61.9	35.2	24	55	4.1	144.8	107.6	2.05	0.552288	1	128
56	Other	3	Married	1	24	yes	1	5.22	94.0644	1.58	139.988	3.55	0.75	29.0025	2.08	35.77	no	0	no	0	no	0	no	0	yes	1	Metabolically unhealthy nonobesity (MHNO)	1	318.32	81.85	46.08	27.53	83.1	3.61	137.96	94.5	2.38	0.188598	1	129
58	The Han nationality	1	Married	1	26.3	yes	1	5.2	93.704	2.72	240.992	3.52	0.83	32.0961	1.88	27.92	yes	1	no	0	no	0	yes	1	yes	1	Metabolically unhealthy obesity (MUO)	4	894.94	64.73	36.81	199.56	340.16	2.97	136.49	107.5	2.84	0.187892	1	130
60	Other	3	Married	1	24	yes	1	7.68	138.394	1.51	133.786	4.43	0.8	30.936	2.94	32.47	no	0	no	0	yes	1	no	0	yes	1	Metabolically unhealthy nonobesity (MUNO)	3	205.18	69	36.53	14.93	66.13	4.04	137.9	102.5	2.2	0.43304	1	131
67	The Han nationality	1	Married	1	26	yes	1	5.93	106.859	1.36	120.496	4.46	1.3	50.271	3.24	28.5	yes	1	no	0	yes	1	no	0	no	0	Metabolically healthy obesity (MHO)	2	318	62.9	34.4	30	72.5	3.14	139	108.3	2.15	0.611996	1	132
69	The Han nationality	1	Married	1	25	yes	1	6.95	125.239	0.99	87.714	3.1	0.92	35.5764	1.73	28.57	yes	1	yes	1	yes	1	no	0	yes	1	Metabolically unhealthy obesity (MUO)	4	256.11	68.27	39.7	17.67	48.02	3.97	136.92	108.1	2.2	0.694358	1	133
72	The Han nationality	1	Married	1	30	yes	1	6.43	115.869	2.14	189.604	4.28	1.41	54.5247	3.58	34.75	yes	1	no	0	yes	1	yes	1	no	0	Metabolically unhealthy obesity (MUO)	4	423.45	68.15	44.08	40.9	74.61	65.3	138.29	147.6	2.4	0.994597	1	134
73	The Han nationality	1	Married	1	23	yes	1	6.45	116.229	0.75	66.45	3.09	1.26	48.7242	1.49	29.11	no	0	yes	1	yes	1	no	0	no	0	Metabolically unhealthy nonobesity (MUNO)	3	291.26	59.15	36.98	20.73	99.23	3.6	139.7	104.6	2.14	0.778541	1	135
69	Uyghur ethnic group	2	Married	1	23.1	yes	1	7.02	126.5	2.78	246.308	3.66	0.69	26.6823	1.71	34.41	no	0	no	0	yes	1	yes	1	yes	1	Metabolically unhealthy nonobesity (MUNO)	3	340.73	76.9	42.49	47.47	83.69	3.51	143.97	111	2.42	0.765988	1	136
77	Other	3	widowed	2	24	yes	1	7.96	143.439	1.78	157.708	5.01	0.95	36.7365	3.25	27.61	no	0	no	0	yes	1	yes	1	yes	1	Metabolically unhealthy nonobesity (MUNO)	3	217.1	68.22	40.61	29.79	58.03	3.55	138.74	103.9	2.22	0.888397	1	137
83	The Han nationality	1	Married	1	19	yes	1	4.35	78.387	0.89	78.854	3.66	1.3	50.271	1.96	32.89	no	0	no	0	no	0	no	0	no	0	Metabolically unhealthy nonobesity (MHNO)	1	308.12	73.99	41.1	16.72	67.51	3.23	135.35	102	2.43	0.934909	1	138
70	Other	3	Married	1	26	yes	1	6.05	109.021	0.31	27.466	2.64	1.1	42.537	1.4	28.37	yes	1	no	0	yes	1	no	0	no	0	Metabolically healthy obesity (MHO)	2	212.39	58.79	30.42	11.93	46.17	3.33	134.9	100.6	2.07	0.803896	1	139
64	The Han nationality	1	Married	1	23	yes	1	5.27	94.9654	0.87	77.082	2.89	0.8	30.936	1.69	29.61	no	0	no	0	no	0	no	0	yes	1	Metabolically unhealthy nonobesity (MHNO)	1	287.07	62.71	33.1	27.27	74.78	3.25	139.32	103.3	2.25	0.412099	1	140
75	The Han nationality	1	Married	1	25	yes	1	3.72	67.0344	1.16	102.776	4.11	1.25	48.3375	2.33	31.93	yes	1	no	0	no	0	no	0	no	0	Metabolically healthy obesity (MHO)	2	225.24	67.4	35.47	24.49	53.28	3.73	140.92	107.2	2.24	0.834654	1	142
54	The Han nationality	1	Married	1	27	yes	1	5.44	98.0288	1.58	139.988	5.74	0.84	32.4828	1.02	19.4	yes	1	no	0	no	0	no	0	yes	1	Metabolically healthy obesity (MHO)	2	343	62.2	42.8	34	63	3.56	147.4	108.9	2.27	0.127771	1	143
76	Uyghur ethnic group	2	Married	1	35	yes	1	7.7	138.754	1.8	159.48	4.06	0.96	37.1232	2.84	20.8	yes	1	no	0	yes	1	yes	1	yes	1	Metabolically unhealthy obesity (MUO)	4	317	64.3	43.5	67	67	4.13	142.8	104.9	2.13	0.906717	1	145
60	Uyghur ethnic group	2	Married	1	28.4055	yes	1	1.85	33.337	3.66	324.276	1.29	2.73	105.569	23.76		yes	1	no	0	no	0	yes	1	no	0	Metabolically healthy obesity (MHO)	2	296	31.2	19	23.56	339	140	107.5	24.2	0.89	0.887471	1	146
83	Uyghur ethnic group	2	Married	1	26	yes	1	5.12	92.2624	1	88.6	3.42	0.67	25.9089	2.3	33.72	yes	1	yes	1	no	0	no	0	yes	1	Metabolically unhealthy obesity (MUO)	4	283.76	70.46	36.74	44.17	84.71	22.5	135.9	98.4	1.27	0.988859	1	147
60	Uyghur ethnic group	2	Married	1	39	yes	1	4.83	87.0366	1.7	150.62	5.69	1.29	49.8843	3.86	23	yes	1	yes	1	no	0	yes	1	no	0	Metabolically unhealthy obesity (MUO)	4	352.2	67.1	44.1	22	60.8	3.59	141	104	2.22	0.396688	1	149
72	Uyghur ethnic group	2	Married	1	25	yes	1	4.4	79.288	1.56	138.216	2.6	0.64	24.7488	2.64	31.57	yes	1	no	0	no	0	no	0	yes	1	Metabolically healthy obesity (MHO)	2	207.41	66.2	29.9	33.17	51.11	3.87	133.35	107.9	2.04	0.887258	1	150
81	The Han nationality	1	Married	1	19	yes	1	6.6	118.932	3.76	333.136	4.86	0.87	33.6429	2.28	36.11	no	0	no	0	yes	1	yes	1	yes	1	Metabolically unhealthy nonobesity (MUNO)	3	189.43	74.76	38.65	31.06	632.97	3.76	138.13	102.7	2.05	0.92936	1	151
51	Uyghur ethnic group	2	Married	1	25	yes	1	9.58	172.632	1.71	151.506	3.83	0.9	34.803	2.15	28.85	yes	1	yes	1	yes	1	yes	1	yes	1	Metabolically unhealthy obesity (MUO)	4	381.84	70.96	42.11	43.74	72.12	4.03	141.7	103	2.3	0.119522	1	153
76	The Han nationality	1	Married	1	25	yes	1	6.21	111.904	1.44	127.584	4.67	0.85	32.8695	3.17	36.2	yes	1	no	0	yes	1	no	0	yes	1	Metabolically unhealthy obesity (MUO)	4	564.56	79.88	43.68	29.99	79.8	3.86	140.87	108.9	2.28	0.863613	1	154
67	The Han nationality	1	Married	1	20	yes	1	5.89	106.138	4.03	357.058	4.44	0.91	35.1897	2.42	34.52	no	0	no	0	yes	1	yes	1	yes	1	Metabolically unhealthy nonobesity (MUNO)	3	386.39	77.05	42.53	28.73	61.48	3.68	137.55	102.5	2.38	0.516834	1	155
76	Other	3	Married	1	29	yes	1	4.62	83.2524	1.42	125.812	3.01	0.72	27.8424	1.64	30.68	yes	1	no	0	no	0	no	0	yes	1	Metabolically healthy obesity (MHO)	2	355.64	66.33	35.65	23.81	61.93	3.94	142.32	108.3	2.12	0.929028	1	157
72	Uyghur ethnic group	2	Married	1	20	yes	1	4.58	82.5316	1.42	125.812	4.27	0.64	24.7488	2.98	35.9	no	0	yes	1	no	0	no	0	yes	1	Metabolically unhealthy nonobesity (MUNO)	3	672.17	75.38	39.48	93.21	386.24	4.38	136.26	96.9	2.26	0.787588	1	158
73	The Han nationality	1	Married	1	25	yes	1	6.66	120.013	5.46	483.756	3.93	0.86	33.2562	1.91	33.33	yes	1	yes	1	yes	1	yes	1	yes	1	Metabolically unhealthy obesity (MUO)	4	277.16	76.33	43	22.58	80.24	3.62	141.93	104.4	2.26	0.752078	1	159
59	The Han nationality	1	Married	1	22	yes	1	4.56	82.1712	1.58	139.988	4.49	0.82	31.7094	2.95	32.94	no	0	no	0	no	0	no	0	yes	1	Metabolically unhealthy nonobesity (MHNO)	1	387.65	74.48	41.54	33.06	43.27	3.61	141.57	105.1	2.3	0.238299	1	160
71	Uyghur ethnic group	2	Married	1	22	yes	1	5.71	102.894	1.13	100.118	4.32	0.69	26.6823	3.12	36.57	no	0	yes	1	yes	1	no	0	yes	1	Metabolically unhealthy nonobesity (MUNO)	3	144.88	74.62	38.05	18.24	81.71	3.11	144.19	107.4	2.16	0.816119	1	161
59	The Han nationality	1	Married	1	24	yes	1	25.32	456.266	3.03	268.458	4.7	1.39	53.7513	2.35	26.41	no	0	yes	1	yes	1	yes	1	no	0	Metabolically unhealthy nonobesity (MUNO)	3	174.58	64.51	38.1	47.93	207.13	3.44	137.61	103	2.31	0.235443	1	162
57	Other	3	Married	1	28	yes	1	4.41	79.4682	2.87	254.282	5.82	0.94	36.3498	3.62	26.4	yes	1	no	0	no	0	yes	1	yes	1	Metabolically unhealthy obesity (MUO)	4	361.73	73.25	46.85	23	63.22	3.81	139.69	103.5	2.39	0.290625	1	163
57	Other	3	Married	1	23	yes	1	4.65	83.793	1.21	107.206	3.95	1.04	40.2168	2.36	26.48	no	0	no	0	no	0	no	0	no	0	Metabolically unhealthy nonobesity (MHNO)	1	290.3	63.41	36.93	18.54	49.05	3.31	140.37	106.9	2.07	0.367872	1	164
57	Uyghur ethnic group	2	Married	1	20	yes	1	12.43	223.989	2.66	235.676	3.56	0.73	28.2291	2	23.08	no	0	no	0	yes	1	yes	1	yes	1	Metabolically unhealthy nonobesity (MUNO)	3	161.87	58.96	35.88	20.9	53.07	2.85	140.45	104.1	2.23	0.284377	1	165
54	The Han nationality	1	Married	1	20	yes	1	5.37	96.7674	3.22	285.292	3.89	0.87	33.6429	2.09	25.08	no	0	yes	1	no	0	yes	1	yes	1	Metabolically unhealthy nonobesity (MUNO)	3	278.38	63.87	38.35	29.01	55.34	3.74	141.65	108.2	2.19	0.148261	1	166
67	Uyghur ethnic group	2	Married	1	33	yes	1	6.29	113.346	2.33	206.438	4.44	0.78	30.1626	2.7	32.38	yes	1	yes	1	yes	1	yes	1	yes	1	Metabolically unhealthy obesity (MUO)	4	234.16	70.82	38.44	41.34	125.04	3.55	138.29	105.4	2.2	0.705975	1	168
83	Other	3	Married	1	20	yes	1	6.06	109.201	1.84	163.024	4.26	1.05	40.6035	2.37	29.9	no	0	no	0	yes	1	yes	1	no	0	Metabolically unhealthy nonobesity (MUNO)	3	254.08	69.63	39.73	25.67	54.92	3.99	135.71	103.8	2.18	0.973976	1	169
52	Uyghur ethnic group	2	Married	1	28	yes	1	4.7	84.694	1.09	96.574	5.54	1.31	50.6577	3.73	34.79	yes	1	yes	1	no	0	no	0	no	0	Metabolically healthy obesity (MHO)	2	379.69	77.59	42.8	41.31	53.92	3.83	143.55	104.6	2.38	0.134438	1	170
50	The Han nationality	1	Married	1	24	yes	1	4.94	89.0188	0.7	62.02	2.95	0.84	32.4828	2.21	28.4	no	0	no	0	no	0	no	0	yes	1	Metabolically unhealthy nonobesity (MHNO)	1	304.6	70.3	41.9	70	93.4	3.94	140.1	106.8	2.25	0.0782895	1	171
68	The Han nationality	1	Married	1	21	yes	1	7.88	141.998	1.78	157.708	5.8	1.4	54.138	3.59	28.24	no	0	yes	1	yes	1	yes	1	no	0	Metabolically unhealthy nonobesity (MUNO)	3	182.67	74.31	46.07	19.19	39.68	3.71	136.81	100.4	2.36	0.539888	1	172
76	The Han nationality	1	Married	1	25	yes	1	5.76	103.795	1.06	93.916	4.47	0.79	30.5493	3.2	27.87	yes	1	no	0	yes	1	no	0	yes	1	Metabolically unhealthy obesity (MUO)	4	176.16	60.56	32.69	19.51	45.64	3.24	128.61	102	2.15	0.867909	1	173
76	The Han nationality	1	Married	1	28	yes	1	7.1	127.942	1.83	162.138	4.54	1.56	60.3252	2.15	33.37	yes	1	no	0	yes	1	yes	1	no	0	Metabolically unhealthy obesity (MUO)	4	244.54	79	45.63	25.59	45.9	3.19	144.5	105	2.4	0.810718	1	175
76	The Han nationality	1	Married	1	20	yes	1	11.43	205.969	1.16	102.776	3.49	1.34	51.8178	1.62	24.89	no	0	yes	1	yes	1	no	0	no	0	Metabolically unhealthy nonobesity (MUNO)	3	231.5	60.65	35.76	20.1	94.74	3.66	138.45	105.7	2.12	0.864102	1	176
68	Other	3	Married	1	20	yes	1	4.34	78.2068	0.7	62.02	3.21	0.97	37.5099	1.92	33.2	no	0	no	0	no	0	no	0	yes	1	Metabolically unhealthy nonobesity (MHNO)	1	148.77	65.81	32.61	88.94	258.65	4.03	137.32	103.7	2.17	0.75632	1	177
51	The Han nationality	1	Married	1	23	yes	1	5.98	107.76	1.73	153.278	3.25	0.95	36.7365	1.51	27.08	no	0	no	0	yes	1	yes	1	yes	1	Metabolically unhealthy nonobesity (MUNO)	3	231.24	68.15	41.07	18.24	112.45	4.32	141.59	104	2.29	0.0763049	1	178
66	Uyghur ethnic group	2	Married	1	24	yes	1	6.81	122.716	2.66	235.676	7.25	1.17	45.2439	4.42	36.9	no	0	yes	1	yes	1	yes	1	no	0	Metabolically unhealthy nonobesity (MUNO)	3	299.6	80.4	43.5	36.3	117.2	3.86	138.83	102.1	2.31	0.61558	1	179
82	Other	3	widowed	2	25	yes	1	4.66	83.9732	1.01	89.486	4.07	0.59	22.8153	3.02	37.83	yes	1	yes	1	no	0	no	0	yes	1	Metabolically unhealthy obesity (MUO)	4	128.55	66.73	29.57	57.25	65.53	4.57	138.3	104.3	1.86	0.960894	1	180
55	The Han nationality	1	Married	1	20	yes	1	6.39	115.148	1.59	140.874	4.75	1.1	42.537	2.93	36.76	no	0	no	0	yes	1	no	0	no	0	Metabolically unhealthy nonobesity (MHNO)	1	317.86	80.51	43.75	29.44	66.34	3.34	144.34	107.4	2.31	0.143274	1	182
68	Uyghur ethnic group	2	Married	1	22	yes	1	5.5	99.11	1.8	159.48	5.26	0.64	24.7488	3.8	42.52	no	0	no	0	no	0	yes	1	yes	1	Metabolically unhealthy nonobesity (MUNO)	3	490.44	75.26	32.74	83.26	498.43	4.15	141.03	104.3	1.97	0.748559	1	183
64	The Han nationality	1	widowed	2	23	yes	1	5.63	101.453	5.03	445.658	5.08	1.17	45.2439	2.63	33.4	no	0	yes	1	yes	1	yes	1	no	0	Metabolically unhealthy nonobesity (MUNO)	3	422.53	74.56	41.16	125.09	76.05	3.67	137	104.5	2.27	0.334498	1	185
54	The Han nationality	1	Married	1	24	yes	1	4.48	80.7296	0.94	83.284	5.29	1.38	53.3646	4.01	19.7	no	0	no	0	no	0	no	0	no	0	Metabolically unhealthy nonobesity (MHNO)	1	392	64.8	45.1	15	45	3.67	140.9	101.9	2.19	0.114583	1	186
67	Uyghur ethnic group	2	Married	1	29	yes	1	17.21	310.124	1.92	170.112	4.54	0.6	23.202	3.07	33.25	yes	1	yes	1	yes	1	yes	1	yes	1	Metabolically unhealthy obesity (MUO)	4	198.75	67.69	34.44	22.73	81.61	3.51	137.87	104.1	2.16	0.700087	1	187
59	The Han nationality	1	Married	1	25	yes	1	6.57	118.391	1.66	147.076	3.91	0.84	32.4828	2.32	31.43	yes	1	yes	1	yes	1	no	0	yes	1	Metabolically unhealthy obesity (MUO)	4	509.89	69.04	37.61	21.59	59.49	3.22	142.28	109.3	2.08	0.302396	1	188
85	The Han nationality	1	Married	1	30	yes	1	4.89	88.1178	2.62	232.132	4.14	0.76	29.3892	2.44	30.51	yes	1	no	0	no	0	yes	1	yes	1	Metabolically unhealthy obesity (MUO)	4	447.56	69.72	39.21	27.26	107.77	4.8	137.56	102.8	2.02	0.964646	1	189
82	The Han nationality	1	Married	1	23.4586	yes	1	1.78	32.0756	2.17	192.262	0.66	1.26	48.7242	11.4		no	0	no	0	no	0	yes	1	no	0	Metabolically unhealthy nonobesity (MHNO)	1	367	50.3	24.78	19.6	110.96	140	110.1	22.6	0.89	0.992961	1	190
47	The Han nationality	1	Married	1	27	yes	1	4.26	76.7652	3.79	335.794	6.38	1.04	40.2168	4.26	28.6	yes	1	no	0	no	0	yes	1	no	0	Metabolically healthy obesity (MHO)	2	420	69.8	42.4	49.8	81.2	4.01	141.2	100.6	2.58	0.0289322	1	191
57	The Han nationality	1	Married	1	23.4375	no	0	6.26	112.805	2.01	178.086	7.03	1.29	49.8843	5.45	1.79	no	0	no	0	yes	1	yes	1	no	0	Metabolically unhealthy nonobesity (MUNO)	3	323	47.9	26.8	34.5	115.5	4.12	140.6	105.2	2.41	0.180044	1	6
60	The Han nationality	1	Married	1	22.7583	no	0	5.75	103.615	0.71	62.906	4.04	1.53	59.1651	2.35	1.95	no	0	yes	1	yes	1	no	0	no	0	Metabolically unhealthy nonobesity (MUNO)	3	399	43	22	125.8	80.6	3.72	143	106.6	2.24	0.285741	1	1
52	The Han nationality	1	Married	1	22.2291	no	0	6.23	112.265	1.25	110.75	4.07	1.79	69.2193	2.01	1.74	no	0	no	0	yes	1	no	0	no	0	Metabolically unhealthy nonobesity (MHNO)	1	410	44.6	25.6	26.5	43.8	5.73	140.2	106.7	2.26	0.109917	1	24
56	Other	3	Married	1	27.3909	no	0	6.39	115.148	1.06	93.916	3.99	1.17	45.2439	2.26	1.45	yes	1	yes	1	yes	1	no	0	no	0	Metabolically unhealthy obesity (MUO)	4	382	44.4	30.6	26	82.5	4.19	139.8	101.3	2.43	0.234697	1	162
54	The Han nationality	1	Married	1	27.6817	no	0	4.78	86.1356	1.04	92.144	5.12	1.12	43.3104	3.38	1.63	yes	1	no	0	no	0	no	0	no	0	Metabolically healthy obesity (MHO)	2	291.11	44.85	27.56	42.99	111.97	4.47	143.29	103.9	2.29	0.114402	1	186
49	The Han nationality	1	Married	1	25.565	no	0	5.11	92.0822	2.22	196.692	6.33	1.51	58.3917	3.72	1.98	yes	1	yes	1	no	0	yes	1	no	0	Metabolically unhealthy obesity (MUO)	4	310	43.8	22.1	59.8	63.1	3.71	143	106.2	2.17	0.0637444	1	10
54	Uyghur ethnic group	2	Married	1	21.6128	no	0	5.15	92.803	1.39	123.154	5.59	1.22	47.1774	3.85	1.58	no	0	no	0	no	0	no	0	no	0	Metabolically unhealthy nonobesity (MHNO)	1	251	44.7	28.3	29	84	4.11	142.84	103.2	2.34	0.17507	1	107
51	Other	3	Married	1	23.5078	no	0	5.95	107.219	1.47	130.242	4.34	1.24	47.9508	2.61	1.39	no	0	yes	1	yes	1	no	0	no	0	Metabolically unhealthy nonobesity (MUNO)	3	295.57	43.08	31.03	17.16	66	4.62	142.1	101.6	2.36	0.121218	1	153
55	The Han nationality	1	Married	1	24.3438	no	0	5.25	94.605	0.95	84.17	4.87	0.95	36.7365	3.16	1.74	no	0	no	0	no	0	no	0	yes	1	Metabolically unhealthy nonobesity (MHNO)	1	331	48.1	27.7	18.9	99.3	5.14	142.9	106.3	2.35	0.145375	1	95
56	The Han nationality	1	Married	1	21.3839	no	0	5.56	100.191	1.6	141.76	6.6	1.25	48.3375	4.2	1.62	no	0	no	0	yes	1	no	0	no	0	Metabolically unhealthy nonobesity (MHNO)	1	255	44.5	27.5	18.1	61.6	4.28	142.3	103.2	2.32	0.147295	1	64
55	Other	3	Married	1	26.4236	no	0	4.85	87.397	1.46	129.356	4.53	1.1	42.537	2.65	1.94	yes	1	yes	1	no	0	no	0	no	0	Metabolically healthy obesity (MHO)	2	291	47.2	24.3	32.3	85.6	3.9	142.4	105.1	2.31	0.240171	1	100
52	The Han nationality	1	Married	1	20.7031	no	0	4.64	83.6128	1.88	166.568	4.36	1.05	40.6035	2.54	1.96	no	0	no	0	no	0	yes	1	no	0	Metabolically unhealthy nonobesity (MHNO)	1	292	47.2	24.1	30.2	67.7	4.12	144.2	104.9	2.24	0.0890566	1	200
50	The Han nationality	1	Married	1	26.4236	no	0	5.45	98.209	0.96	85.056	5.09	1.09	42.1503	3.07	2.24	yes	1	no	0	no	0	no	0	no	0	Metabolically healthy obesity (MHO)	2	290	48.8	21.8	49.9	92.5	4.35	143.2	108.8	2.34	0.0763917	1	28
54	Uyghur ethnic group	2	Married	1	26.1224	no	0	5.18	93.3436	1.13	100.118	4.88	1.43	55.2981	2.75	1.71	yes	1	no	0	no	0	no	0	no	0	Metabolically healthy obesity (MHO)	2	330	44.9	26.2	20.4	86	4.03	143.3	101.2	2.32	0.161038	1	85
50	Other	3	Married	1	28.764	no	0	5.12	92.2624	0.91	80.626	4.4	1.16	44.8572	2.57	1.19	yes	1	no	0	no	0	no	0	no	0	Metabolically healthy obesity (MHO)	2	273	42.8	36.1	15.8	127.1	4.39	143.1	105	2.23	0.127765	1	143
60	The Han nationality	1	Married	1	25.7276	no	0	11.65	209.933	2.05	181.63	6.34	0.95	36.7365	4.28	2.23	yes	1	no	0	yes	1	yes	1	yes	1	Metabolically unhealthy obesity (MUO)	4	274	47.9	21.5	32.4	71.8	4.86	139.4	103.9	2.33	0.272884	1	66
63	The Han nationality	1	Married	1	23.5294	no	0	20.2	364.004	0.92	81.512	3.8	0.88	34.0296	2.34	1.8	no	0	yes	1	yes	1	no	0	yes	1	Metabolically unhealthy nonobesity (MUNO)	3	228	50.4	28	17.5	73.4	4.89	138.4	100	2.39	0.332348	1	59
56	The Han nationality	1	Married	1	24.4898	no	0	8.59	154.792	1.68	148.848	5.92	1.15	44.4705	3.84	1.92	no	0	yes	1	yes	1	no	0	no	0	Metabolically unhealthy nonobesity (MUNO)	3	305	47.5	24.8	28.5	83	3.9	145	104.9	2.32	0.147599	1	166
58	The Han nationality	1	Married	1	21.5451	no	0	7.99	143.98	1.04	92.144	5.35	1.72	66.5124	2.93	1.51	no	0	yes	1	yes	1	no	0	no	0	Metabolically unhealthy nonobesity (MUNO)	3	301	45.8	30.4	28.2	69.9	4.19	140	105.1	2.33	0.216584	1	103
56	Other	3	Married	1	25.6055	no	0	11.35	204.527	0.67	59.362	2.92	1.14	44.0838	1.45	1.46	yes	1	no	0	yes	1	no	0	no	0	Metabolically healthy obesity (MHO)	2	227.92	46.31	31.73	32.69	76.79	4.53	141	105.9	2.54	0.259861	1	207
42	Other	3	Married	1	26.2346	no	0	4.97	89.5594	2.03	179.858	5.15	1.16	44.8572	3.59	1.54	yes	1	yes	1	no	0	yes	1	no	0	Metabolically unhealthy obesity (MUO)	4	391	46.9	30.4	30	103	4.57	142.1	101.9	2.47	0.028937	1	191
58	Other	3	Married	1	24.5675	no	0	4.45	80.189	1.34	118.724	5.27	1.21	46.7907	3.36	1.76	no	0	no	0	no	0	no	0	no	0	Metabolically unhealthy nonobesity (MHNO)	1	286	45.3	25.8	24	133	3.91	139.32	102.5	2.29	0.332247	1	90
57	Other	3	Married	1	25.9909	no	0	6.21	111.904	1.2	106.32	5.3	0.92	35.5764	3.72	1.66	yes	1	no	0	yes	1	no	0	yes	1	Metabolically unhealthy obesity (MUO)	4	336	43.7	26.4	21.6	74.2	4.04	136.9	99.5	2.2	0.292472	1	119
58	Uyghur ethnic group	2	Married	1	25.9516	no	0	5.12	92.2624	1.77	156.822	4.41	1.13	43.6971	2.66	1.53	yes	1	no	0	no	0	yes	1	no	0	Metabolically healthy obesity (MHO)	2	520	39.1	25.6	18.4	72.9	2.82	142	102.1	2.24	0.287767	1	163
56	Uyghur ethnic group	2	Married	1	21.2245	no	0	4.54	81.8108	1.67	147.962	4.72	1.1	42.537	2.84	1.7	no	0	no	0	no	0	no	0	no	0	Metabolically unhealthy nonobesity (MHNO)	1	412	44.3	26	35	90.4	4.01	141.6	103	2.28	0.237887	1	160
57	The Han nationality	1	Married	1	24.8163	no	0	5.91	106.498	1.21	107.206	4.8	1.28	49.4976	2.94	1.58	no	0	no	0	yes	1	no	0	no	0	Metabolically unhealthy nonobesity (MHNO)	1	334.74	45.43	28.83	39.36	85.16	3.65	142.33	102.7	2.53	0.144063	1	182
59	The Han nationality	1	Married	1	26.2336	no	0	4.96	89.3792	0.92	81.512	4.3	1.1	42.537	2.96	1.58	yes	1	no	0	no	0	no	0	no	0	Metabolically healthy obesity (MHO)	2	357.16	42.29	26.72	32.46	82.95	4.05	140.3	105	2.36	0.238668	1	71
50	Other	3	Married	1	28.0664	no	0	4.32	77.8464	1.16	102.776	5.22	1.18	45.6306	3.26	1.91	yes	1	yes	1	no	0	no	0	no	0	Metabolically healthy obesity (MHO)	2	372	44.3	23.2	15.4	63.5	3.93	142.4	107.1	2.31	0.13371	1	170
59	Other	3	Married	1	27.7551	no	0	4.58	82.5316	0.6	53.16	4.13	1.02	39.4434	2.58	1.56	yes	1	yes	1	no	0	no	0	yes	1	Metabolically unhealthy obesity (MUO)	4	345	44.1	28.2	24.4	87.9	4.54	142.9	106.1	2.37	0.382354	1	149
56	The Han nationality	1	Married	1	28.699	no	0	5.09	91.7218	0.93	82.398	4.43	1.02	39.4434	2.87	2.03	yes	1	yes	1	no	0	no	0	yes	1	Metabolically unhealthy obesity (MUO)	4	314	45	22.2	24.3	67.2	3.99	143.4	104.7	2.34	0.150199	1	57
55	The Han nationality	1	Married	1	22.5306	no	0	5.37	96.7674	1.57	139.102	5.44	0.98	37.8966	3.66	1.68	no	0	yes	1	no	0	no	0	yes	1	Metabolically unhealthy nonobesity (MUNO)	3	261	44.9	26.8	31.2	77.1	3.62	142.4	104.7	2.38	0.128898	1	34
59	The Han nationality	1	Married	1	28.6288	no	0	5.86	105.597	1.44	127.584	5.56	0.91	35.1897	3.92	1.29	yes	1	no	0	yes	1	no	0	yes	1	Metabolically unhealthy obesity (MUO)	4	350	41.3	32.1	22.2	58.6	4.15	141.2	103.4	2.15	0.24657	1	5
67	The Han nationality	1	Married	1	21.9525	no	0	4.55	81.991	0.68	60.248	5.42	1.31	50.6577	3.61	38.41	no	0	no	0	no	0	no	0	no	0	Metabolically unhealthy nonobesity (MHNO)	1	232	74.96	36.55	22	55	4.23	144	106	2.39	0.522152	1	109
70	The Han nationality	1	Married	1	20.7157	no	0	5.3	95.506	1.74	154.164	3.32	0.56	21.6552	2.08	30.9	no	0	no	0	no	0	yes	1	yes	1	Metabolically unhealthy nonobesity (MUNO)	3	360	73.5	42.6	27	46	4.47	143	106.7	2.21	0.683404	1	89
68	Other	3	Married	1	22.5306	no	0	3.94	70.9988	0.72	63.792	3.76	0.91	35.1897	1.96	25.6	no	0	no	0	no	0	no	0	yes	1	Metabolically unhealthy nonobesity (MHNO)	1	465	62	36.4	11.5	52.5	3.61	142.8	113.2	2.12	0.815209	1	148
71	The Han nationality	1	Married	1	24.8591	no	0	5.01	90.2802	1.54	136.444	4.43	0.7	27.069	2.81	31.2	no	0	no	0	no	0	no	0	yes	1	Metabolically unhealthy nonobesity (MHNO)	1	244.8	67.1	35.9	146	152	4.33	138	99.4	2.09	0.684423	1	187
72	The Han nationality	1	Married	1	20.202	no	0	4.93	88.8386	0.94	83.284	4.6	0.97	37.5099	3.26	36.7	no	0	no	0	no	0	no	0	yes	1	Metabolically unhealthy nonobesity (MHNO)	1	284	71.1	34.4	18	111	3.71	140.6	102	2.2	0.711904	1	20
63	The Han nationality	1	Married	1	20.0617	no	0	6.39	115.148	1.51	133.786	3.29	1.35	52.2045	1.4	30.3	no	0	no	0	yes	1	no	0	no	0	Metabolically unhealthy nonobesity (MHNO)	1	215.9	71.7	41.4	9.2	63.2	3.7	141.2	105.9	2.24	0.397646	1	140
69	Other	3	Married	1	21.9774	no	0	4.55	81.991	0.68	60.248	5.42	1.31	50.6577	3.61	21.6	no	0	no	0	no	0	no	0	no	0	Metabolically unhealthy nonobesity (MHNO)	1	232	63.2	41.6	22	59	4.23	144	106	2.39	0.749823	1	62
83	The Han nationality	1	Married	1	25.0135	no	0	4.54	81.8108	0.81	71.766	2.56	0.84	32.4828	1.21	28.1	yes	1	no	0	no	0	no	0	yes	1	Metabolically healthy obesity (MHO)	2	170	64.7	36.6	18	61	4.35	140.3	105.1	2.28	0.944397	1	203
73	The Han nationality	1	Married	1	24.858	no	0	8.16	147.043	1.87	165.682	5.24	1.01	39.0567	3.83	24.8	no	0	no	0	yes	1	yes	1	yes	1	Metabolically unhealthy nonobesity (MUNO)	3	371.45	64.6	39.8	17	90	3.06	135.94	104.8	2.3	0.774933	1	31
72	The Han nationality	1	Married	1	22.2041	no	0	5.74	103.435	1.09	96.574	3.77	1.25	48.3375	2.09	22	no	0	no	0	yes	1	no	0	no	0	Metabolically unhealthy nonobesity (MHNO)	1	443	67.5	45.5	60	94	3.91	148	114.3	2.71	0.728845	1	152
68	Other	3	Married	1	26.8274	no	0	5.42	97.6684	0.64	56.704	3.82	1.38	53.3646	2.12	26.56	yes	1	yes	1	no	0	no	0	no	0	Metabolically healthy obesity (MHO)	2	272.7	61.5	34.94	22	65	3.48	139	103	2.14	0.74197	1	177
65	Uyghur ethnic group	2	Married	1	18.937	no	0	4.49	80.9098	1.14	101.004	5.75	1	38.67	3.71	27.5	no	0	no	0	no	0	no	0	yes	1	Metabolically unhealthy nonobesity (MHNO)	1	312	71	43.5	22	61	3.71	144	107.4	2.38	0.595365	1	132
76	The Han nationality	1	Married	1	25.8546	no	0	16.51	297.51	1.87	165.682	3.74	1.14	44.0838	2.1	30.24	yes	1	no	0	yes	1	yes	1	no	0	Metabolically unhealthy obesity (MUO)	4	300.7	71.14	40.9	12	53	3.76	143.3	106.9	2.17	0.852592	1	173
55	Other	3	Married	1	27	no	0	4.45	80.189	0.83	73.538	3.86	1.08	41.7636	2.37	22.3	yes	1	no	0	no	0	no	0	no	0	Metabolically healthy obesity (MHO)	2	362	57.9	35.6	19	83	4.06	143.5	107.6	2.17	0.277815	1	144
60	Other	3	Married	1	24.5932	no	0	4.95	89.199	1.24	109.864	3.49	1.09	42.1503	2.31	28.23	no	0	yes	1	no	0	no	0	no	0	Metabolically unhealthy nonobesity (MHNO)	1	282.15	64.49	36.26	52	105	3.94	145	111	2.4	0.458313	1	141
68	The Han nationality	1	Married	1	22.6474	no	0	4.67	84.1534	2.14	189.604	5.26	1.38	53.3646	3.27	27.9	no	0	yes	1	no	0	yes	1	no	0	Metabolically unhealthy nonobesity (MUNO)	3	354	67.8	39.9	34	94	4.01	144	104	2.15	0.576281	1	44
65	The Han nationality	1	Married	1	22.3403	no	0	4.32	77.8464	0.73	64.678	4.47	1.15	44.4705	2.84	28.89	no	0	yes	1	no	0	no	0	no	0	Metabolically unhealthy nonobesity (MHNO)	1	321.34	68.54	39.65	23	73	4.45	142	110	2.16	0.54363	1	19
78	The Han nationality	1	widowed	2	26	no	0	5.35	96.407	0.86	76.196	3.43	1.43	55.2981	1.61	32.29	yes	1	no	0	no	0	no	0	no	0	Metabolically healthy obesity (MHO)	2	279.17	71.85	39.56	17.23	116.07	3.78	137.24	103.2	2.29	0.820526	1	35
80	Uyghur ethnic group	2	Married	1	19.6072	no	0	4.69	84.5138	1.62	143.532	5.05	1.36	52.5912	2.95	33.8	no	0	no	0	no	0	no	0	no	0	Metabolically unhealthy nonobesity (MHNO)	1	886.61	67.07	33.27	23	103	3.56	144	104	2.14	0.944075	1	180
67	The Han nationality	1	Married	1	26.5432	no	0	5.29	95.3258	1.13	100.118	4.9	1.21	46.7907	3.34	27.23	yes	1	yes	1	no	0	no	0	no	0	Metabolically healthy obesity (MHO)	2	255.77	63.24	36.01	39	62	3.85	141	108	1.96	0.632438	1	33
63	Other	3	Married	1	24.4473	no	0	4.21	75.8642	2.19	194.034	5.37	0.78	30.1626	3.17	26.2	no	0	yes	1	no	0	yes	1	yes	1	Metabolically unhealthy nonobesity (MUNO)	3	353	69.5	43.3	27	41	4.06	147	108.3	2.43	0.530386	1	112
68	The Han nationality	1	Unmarried	2	26	no	0	5.06	91.1812	0.52	46.072	3.36	1.09	42.1503	2.25	31.3	yes	1	yes	1	no	0	no	0	no	0	Metabolically healthy obesity (MHO)	2	363	76.1	44.8	2	65	3.86	142	104.8	2.16	0.483503	1	88
68	Other	3	Married	1	26.1962	no	0	5.28	95.1456	2.02	178.972	3.6	0.53	20.4951	1.86	27.1	yes	1	yes	1	no	0	yes	1	yes	1	Metabolically unhealthy obesity (MUO)	4	180.2	56.6	29.5	81.6	67.8	3.8	131.4	99.9	2.13	0.752903	1	29
72	The Han nationality	1	Married	1	25.7657	no	0	4.71	84.8742	1.02	90.372	3.64	0.94	36.3498	2.12	28.13	yes	1	no	0	no	0	no	0	yes	1	Metabolically healthy obesity (MHO)	2	299.28	57.57	29.44	15	89	4.25	144	110	2.53	0.733166	1	99
70	The Han nationality	1	Married	1	25.3069	no	0	5.21	93.8842	0.87	77.082	3.92	1.4	54.138	2.08	29.96	yes	1	no	0	no	0	no	0	no	0	Metabolically healthy obesity (MHO)	2	248.44	61.98	32.02	22	84	4.43	141	105	2.11	0.690478	1	168
70	Other	3	Married	1	21.4692	no	0	4.75	85.595	0.59	52.274	4.62	1.74	67.2858	2.71	31.78	no	0	yes	1	no	0	no	0	no	0	Metabolically unhealthy nonobesity (MHNO)	1	242.3	60	40.75	62	68	3.8	138.5	106.2	2	0.840341	1	50
68	The Han nationality	1	Married	1	21.847	no	0	5.19	93.5238	0.64	56.704	4.35	1.75	67.6725	2.57	27.6	no	0	yes	1	no	0	no	0	no	0	Metabolically unhealthy nonobesity (MHNO)	1	223.19	62.16	34.56	13	85	3.4	143	108	2.03	0.643861	1	76
65	Other	3	Married	1	24.4473	no	0	11.86	213.717	1.59	140.874	3.66	0.4	15.468	2.62	27.78	no	0	yes	1	yes	1	no	0	yes	1	Metabolically unhealthy nonobesity (MUNO)	3	321	59.4	31.62	35	102	3.17	136.6	102.4	2.15	0.641056	1	201
74	The Han nationality	1	Married	1	29.0698	no	0	3.95	71.179	0.49	43.414	4.41	1.69	65.3523	2.37	31.9	yes	1	yes	1	no	0	no	0	no	0	Metabolically healthy obesity (MHO)	2	349	67.1	35.2	15	66	4.47	135.9	98	2.39	0.740854	1	47
68	The Han nationality	1	Married	1	21.0077	no	0	5.41	97.4882	1.27	112.522	5.28	0.93	35.9631	3.73	29.7	no	0	no	0	no	0	no	0	yes	1	Metabolically unhealthy nonobesity (MHNO)	1	303	69.7	40	30	83	3.78	139.5	102.3	2.39	0.541828	1	113
66	The Han nationality	1	Married	1	27.7634	no	0	5.92	106.678	0.6	53.16	2.27	0.53	20.4951	1.37	30.5	yes	1	yes	1	yes	1	no	0	yes	1	Metabolically unhealthy obesity (MUO)	4	254.9	65.6	35.1	18.8	57.6	3	132.5	97.5	2.18	0.474109	1	124
66	The Han nationality	1	Married	1	23.7228	no	0	4.66	83.9732	1.16	102.776	6.49	1.14	44.0838	4.79	26.04	no	0	no	0	no	0	no	0	no	0	Metabolically unhealthy nonobesity (MHNO)	1	245.2	62.83	36.79	30	107	4.36	141.4	107	2.11	0.558566	1	120
73	The Han nationality	1	Married	1	20.1956	no	0	5.01	90.2802	0.66	58.476	3.86	1.22	47.1774	2.23	26.3	no	0	no	0	no	0	no	0	no	0	Metabolically unhealthy nonobesity (MHNO)	1	325	65.6	39.3	17	74	4.04	137	104.8	2.38	0.766541	1	23
77	The Han nationality	1	Married	1	25.5036	no	0	4.62	83.2524	0.92	81.512	4.6	0.91	35.1897	2.95	23.9	yes	1	no	0	no	0	no	0	yes	1	Metabolically healthy obesity (MHO)	2	382	55.7	31.8	21	64	3.59	138.4	100	2.26	0.836715	1	167
71	The Han nationality	1	Married	1	20.1956	no	0	5.3	95.506	1.32	116.952	3.75	1	38.67	2.28	20.3	no	0	no	0	no	0	no	0	yes	1	Metabolically unhealthy nonobesity (MHNO)	1	336	61.1	40.8	16	66	3.63	138.7	102.4	2.15	0.698619	1	43
87	Uyghur ethnic group	2	widowed	2	19.9	no	0	5.14	92.6228	1.08	95.688	4.01	0.82	31.7094	2.76	29.61	no	0	no	0	no	0	no	0	yes	1	Metabolically unhealthy nonobesity (MHNO)	1	305.12	61.98	32.37	14.83	71.94	4.01	140.62	105.8	2.13	0.976247	1	190
80	Uyghur ethnic group	2	Married	1	27.3797	no	0	3.42	61.6284	1.08	95.688	4.34	1	38.67	2.7	28.7	yes	1	no	0	no	0	no	0	yes	1	Metabolically healthy obesity (MHO)	2	322	63.4	34.7	17	93.53	4.35	143.4	111.4	2.34	0.956946	1	169
72	The Han nationality	1	Married	1	23.8	no	0	8.16	147.043	1.35	119.61	5.13	1.53	59.1651	2.99	26.1	no	0	yes	1	yes	1	no	0	no	0	Metabolically unhealthy nonobesity (MUNO)	3	403	62.5	36.4	38	76	3.73	141.8	104.1	2.25	0.720156	1	156
74	The Han nationality	1	Married	1	20.4382	no	0	5.37	96.7674	1.01	89.486	3.12	0.77	29.7759	2.04	31	no	0	yes	1	no	0	no	0	yes	1	Metabolically unhealthy nonobesity (MUNO)	3	368	63.8	32.8	17	68	4.12	142	103.5	1.99	0.806366	1	27
77	The Han nationality	1	Married	1	22	no	0	4.37	78.7474	1.44	127.584	3.65	1.12	43.3104	2.33	33.4	no	0	yes	1	no	0	no	0	no	0	Metabolically unhealthy nonobesity (MHNO)	1	342	77.7	44.3	100	130	3.5	140.2	108.9	2.3	0.880827	1	106
66	Uyghur ethnic group	2	Married	1	29.0533	no	0	4.78	86.1356	1.74	154.164	3.97	0.94	36.3498	2.29	29.7	yes	1	no	0	no	0	yes	1	yes	1	Metabolically unhealthy obesity (MUO)	4	363	63.4	33.7	90	112	4.37	143.1	104	2.54	0.57885	1	22
72	Uyghur ethnic group	2	Married	1	25.8645	no	0	5.81	104.696	0.97	85.942	2.01	0.35	13.5345	1.17	39.11	yes	1	no	0	yes	1	no	0	yes	1	Metabolically unhealthy obesity (MUO)	4	97	64.37	25.26	192	148	4.24	131.15	101.5	2.08	0.856528	1	11
81	The Han nationality	1	Married	1	28	no	0	6.41	115.508	1.02	90.372	3.18	0.76	29.3892	1.92	27.7	yes	1	yes	1	yes	1	no	0	yes	1	Metabolically unhealthy obesity (MUO)	4	307	59.8	39.4	42	142	3.87	136.6	100.7	2.3	0.913028	1	151
61	The Han nationality	1	Married	1	23.6652	no	0	4.9	88.298	1.18	104.548	4.16	1.34	51.8178	2.57	29.5	no	0	no	0	no	0	no	0	no	0	Metabolically unhealthy nonobesity (MHNO)	1	309	68.9	39.4	40	60	4.24	142.6	104.5	2.35	0.288347	1	118
75	The Han nationality	1	Married	1	25.3086	no	0	4.46	80.3692	1.07	94.802	2.98	0.74	28.6158	2.17	33.3	yes	1	yes	1	no	0	no	0	yes	1	Metabolically unhealthy obesity (MUO)	4	392	69.1	31.66	11.08	50.94	3.86	138.8	109.1	2.2	0.858048	1	77
64	The Han nationality	1	Married	1	24.1517	no	0	8.26	148.845	1.03	91.258	2.69	0.35	13.5345	1.77	37.87	no	0	no	0	yes	1	no	0	yes	1	Metabolically unhealthy nonobesity (MUNO)	3	295	63.69	25.82	33.24	79.93	3.87	137.22	111.5	2.09	0.558647	1	96
71	The Han nationality	1	Married	1	20	no	0	4.28	77.1256	2.02	178.972	3.3	0.68	26.2956	2.14	30.7	no	0	yes	1	no	0	yes	1	yes	1	Metabolically unhealthy nonobesity (MUNO)	3	191	69.9	39.2	14	68	3.54	140.1	102.4	2.33	0.663748	1	202
70	The Han nationality	1	Married	1	24	no	0	4.7	84.694	1.4	124.04	5.6	1.35	52.2045	3.61	30.67	no	0	yes	1	no	0	no	0	no	0	Metabolically unhealthy nonobesity (MHNO)	1	285.06	71.77	41.1	49.69	53.22	3.57	138.92	107.2	2.24	0.700005	1	98
75	The Han nationality	1	Married	1	22	no	0	5.42	97.6684	0.92	81.512	5.02	1.2	46.404	3.43	31.6	no	0	no	0	no	0	no	0	no	0	Metabolically unhealthy nonobesity (MHNO)	1	268	66.6	35	47	167	3.87	141.2	104.3	2.56	0.778322	1	97
50	The Han nationality	1	Married	1	24	no	0	4.94	89.0188	0.7	62.02	2.95	0.84	32.4828	2.21	28.4	no	0	no	0	no	0	no	0	yes	1	Metabolically unhealthy nonobesity (MHNO)	1	304.6	70.3	41.9	70	93.4	3.94	140.1	106.8	2.25	0.0782895	1	171
74	The Han nationality	1	Married	1	22.4913	no	0	4.27	76.9454	1.78	157.708	3.59	0.92	35.5764	2.66	32.2	no	0	no	0	no	0	yes	1	yes	1	Metabolically unhealthy nonobesity (MUNO)	3	384.1	67.7	35.5	10.9	96.6	3.94	141.8	104.3	2.11	0.799641	1	161
78	The Han nationality	1	Married	1	23.6	no	0	7.7	138.754	2.03	179.858	4.02	0.8	30.936	2.56	25.9	no	0	no	0	yes	1	yes	1	yes	1	Metabolically unhealthy nonobesity (MUNO)	3	336	69.2	43.3	35	68	3.72	141.24	107	2.51	0.870812	1	146
77	The Han nationality	1	Married	1	19.8352	no	0	4.71	84.8742	1.34	118.724	3.38	0.64	24.7488	2.21	30.6	no	0	no	0	no	0	no	0	yes	1	Metabolically unhealthy nonobesity (MHNO)	1	377	72.1	41.5	201	121	3.88	142.6	103.2	2.31	0.840488	1	86
70	Uyghur ethnic group	2	Married	1	20.898	no	0	4.57	82.3514	1.25	110.75	5.02	0.8	30.936	3.57	24.8	no	0	no	0	no	0	no	0	yes	1	Metabolically unhealthy nonobesity (MHNO)	1	190.11	66.48	37.2	23	70	4.26	141.72	107.9	2.17	0.809634	1	101
72	Other	3	Married	1	25	no	0	4.48	80.7296	1.07	94.802	3.7	0.76	29.3892	2.34	27.9	yes	1	no	0	no	0	no	0	yes	1	Metabolically healthy obesity (MHO)	2	151	59.3	31.4	89	122	3.49	134.3	96.2	2.02	0.828305	1	36
77	The Han nationality	1	widowed	2	21.1073	no	0	5.25	94.605	0.4	35.44	3.82	0.99	38.2833	2.55	28.6	no	0	no	0	no	0	no	0	yes	1	Metabolically unhealthy nonobesity (MHNO)	1	243	60.6	32	64	91	3.34	141.1	104.9	2.16	0.804576	1	84
82	The Han nationality	1	Married	1	21.2245	no	0	5.53	99.6506	1.52	134.672	5.05	0.83	32.0961	3.71	30.9	no	0	no	0	no	0	no	0	yes	1	Metabolically unhealthy nonobesity (MHNO)	1	234.87	63.7	32.8	14	65	4.36	145.61	111.3	2.2	0.947641	1	189
62	The Han nationality	1	Married	1	23.1481	no	0	5.04	90.8208	1.12	99.232	3.93	0.83	32.0961	2.73	30.8	no	0	no	0	no	0	no	0	yes	1	Metabolically unhealthy nonobesity (MHNO)	1	169	74.9	44.1	17	53	3.53	142.5	103.8	2.44	0.297849	1	192
61	The Han nationality	1	Married	1	22.6627	no	0	5.48	98.7496	0.77	68.222	4.3	0.93	35.9631	2.55	21.37	no	0	no	0	no	0	no	0	yes	1	Metabolically unhealthy nonobesity (MHNO)	1	272.43	60.4	39.03	14.96	79.92	3.77	138.93	109.2	2.38	0.351504	1	69
74	The Han nationality	1	Married	1	22.2826	no	0	7.6	136.952	1.86	164.796	5.03	0.9	34.803	3.38	28.3	no	0	yes	1	yes	1	yes	1	yes	1	Metabolically unhealthy nonobesity (MUNO)	3	352	68.7	40.4	23	50	4.37	140.8	108.2	2.4	0.805661	1	32
82	The Han nationality	1	Married	1	21.7193	no	0	5.74	103.435	1.64	145.304	4.2	1.14	44.0838	3.17	24.6	no	0	no	0	yes	1	no	0	no	0	Metabolically unhealthy nonobesity (MHNO)	1	347.5	61.2	36.6	20.5	94.5	4.42	136.6	104.2	2.37	0.934637	1	60
69	The Han nationality	1	widowed	2	18.8121	no	0	5.29	95.3258	0.83	73.538	5.21	1.97	76.1799	3.57	26.2	no	0	no	0	no	0	no	0	no	0	Metabolically unhealthy nonobesity (MHNO)	1	290.3	63.3	37.1	31.3	106.8	4.39	141.4	106.2	2.22	0.539921	1	128
51	The Han nationality	1	Married	1	27.1809	no	0	6.72	121.094	0.73	64.678	3.33	1.37	52.9779	2.56	28.9	yes	1	no	0	yes	1	no	0	no	0	Metabolically healthy obesity (MHO)	2	510.9	68	29.31	16.4	76.9	3.66	139	106.4	2.25	0.090811	1	52
73	The Han nationality	1	Married	1	20.9877	no	0	5.05	91.001	0.98	86.828	4.74	1.44	55.6848	3.07	20	no	0	no	0	no	0	no	0	no	0	Metabolically unhealthy nonobesity (MHNO)	1	311	66.3	39.8	20	75	3.82	139	109.9	2.12	0.826308	1	208
77	The Han nationality	1	Married	1	21.4533	no	0	4.98	89.7396	0.97	85.942	3.48	1.21	46.7907	2.09	24.3	no	0	no	0	no	0	no	0	no	0	Metabolically unhealthy nonobesity (MHNO)	1	217.2	57.5	33.2	23.6	80.4	3.66	138	106.5	2.09	0.889418	1	94
64	Uyghur ethnic group	2	Married	1	23.03	no	0	4.4	79.288	1.32	116.952	4.26	1.19	46.0173	2.88	26.1	no	0	no	0	no	0	no	0	no	0	Metabolically unhealthy nonobesity (MHNO)	1	193	63	36.9	12	67	3.49	143.09	105.9	2.22	0.567614	1	116
71	Uyghur ethnic group	2	Married	1	20.7	no	0	4.5	81.09	1.71	151.506	4.64	1.13	43.6971	3.57	32.1	no	0	no	0	no	0	yes	1	no	0	Metabolically unhealthy nonobesity (MHNO)	1	296.3	66.2	34.1	147.7	120.6	4.37	142	108.4	2.06	0.846448	1	154
65	The Han nationality	1	Married	1	24.5	no	0	5.56	100.191	1.1	97.46	2.79	0.94	36.3498	1.82	23.3	no	0	yes	1	yes	1	no	0	yes	1	Metabolically unhealthy nonobesity (MUNO)	3	432.1	71.1	47.8	18.7	75.5	3.85	139	106.6	2.32	0.488423	1	49
70	The Han nationality	1	Married	1	27.6361	no	0	5.5	99.11	2.1	186.06	3.85	0.64	24.7488	2.59	28.6	yes	1	no	0	no	0	yes	1	yes	1	Metabolically unhealthy obesity (MUO)	4	337.6	69.8	41.2	17.6	43.6	3.64	137.82	106.6	2.39	0.678419	1	133
70	The Han nationality	1	Married	1	27.6361	no	0	5.5	99.11	2.1	186.06	3.85	0.64	24.7488	2.59	28.6	yes	1	no	0	no	0	yes	1	yes	1	Metabolically unhealthy obesity (MUO)	4	337.6	69.8	41.2	17.6	43.6	3.64	137.82	106.6	2.39	0.678419	1	80
70	Uyghur ethnic group	2	Married	1	29.9688	no	0	14.09	253.902	1.69	149.734	2.28	0.8	30.936	0.96	29.3	yes	1	yes	1	yes	1	no	0	yes	1	Metabolically unhealthy obesity (MUO)	4	264	72.7	43.4	24	59	3.58	140.7	107.1	2.31	0.78848	1	139
66	Other	3	Married	1	24.232	no	0	5.65	101.813	2.14	189.604	3.81	0.87	33.6429	2.63	18.9	no	0	no	0	yes	1	yes	1	yes	1	Metabolically unhealthy nonobesity (MUNO)	3	373.9	65.9	47	23.4	44.4	4.07	144	107.3	2.4	0.659185	1	73
71	Other	3	Married	1	23	no	0	8.73	157.315	1.19	105.434	4.89	1.58	61.0986	3.4	28.4	no	0	yes	1	yes	1	no	0	no	0	Metabolically unhealthy nonobesity (MUNO)	3	323	68.5	40.1	9.9	93.1	4.31	140.9	102.4	2.36	0.793784	1	175
81	The Han nationality	1	Married	1	22	no	0	5.02	90.4604	0.83	73.538	4.22	2.1	81.207	1.74	35.2	no	0	no	0	no	0	no	0	no	0	Metabolically unhealthy nonobesity (MHNO)	1	245.33	83.34	48.14	15.83	57.2	3.85	138.02	94.7	2.29	0.883156	1	17
63	The Han nationality	1	Married	1	23	no	0	4.45	80.189	0.88	77.968	3.61	0.9	34.803	2.31	27.75	no	0	yes	1	no	0	no	0	yes	1	Metabolically unhealthy nonobesity (MUNO)	3	274.71	70.53	42.78	24	119.31	3.8	139.01	107.1	2.28	0.419879	1	121
61	The Han nationality	1	Married	1	20	no	0	3.39	61.0878	0.9	79.74	4.76	1.49	57.6183	2.86	30.64	no	0	no	0	no	0	no	0	no	0	Metabolically unhealthy nonobesity (MHNO)	1	342.43	73.55	42.91	17.41	69.14	3.48	137.42	99.7	2.29	0.269882	1	205
77	Uyghur ethnic group	2	Married	1	24	no	0	10.07	181.461	1.03	91.258	3.67	1.97	76.1799	2.38	36.9	no	0	yes	1	yes	1	no	0	no	0	Metabolically unhealthy nonobesity (MUNO)	3	198.9	75.8	38.9	12.3	110	3.85	140	105.3	2.45	0.909118	1	194
79	The Han nationality	1	widowed	2	24	no	0	4.94	89.0188	1.39	123.154	4.13	0.58	22.4286	2.92	31.79	no	0	yes	1	no	0	no	0	yes	1	Metabolically unhealthy nonobesity (MUNO)	3	302.79	68.9	37.11	20.71	73.84	3.75	135.37	105.7	2.55	0.842703	1	82
56	The Han nationality	1	Married	1	25	no	0	5.03	90.6406	1.26	111.636	5.23	1.41	54.5247	3.36	30.9	yes	1	no	0	no	0	no	0	no	0	Metabolically healthy obesity (MHO)	2	232.2	72.1	41.2	18.5	90.8	3.68	140.35	107.6	2.26	0.187333	1	129
74	The Han nationality	1	Married	1	23.4586	no	0	5.37	96.7674	1.15	101.89	4.53	1.04	40.2168	3.07	26.4	no	0	no	0	no	0	no	0	no	0	Metabolically unhealthy nonobesity (MHNO)	1	263.6	65.1	38.7	9.7	66.8	3.64	140.47	105	2.24	0.794873	1	174
76	Uyghur ethnic group	2	Married	1	26	no	0	4.87	87.7574	0.83	73.538	2.07	0.72	27.8424	0.97	35.7	yes	1	yes	1	no	0	no	0	yes	1	Metabolically unhealthy obesity (MUO)	4	221.19	80.1	44.4	88	72	3.59	136.38	105	2.04	0.923125	1	126
61	Uyghur ethnic group	2	Married	1	21.7993	no	0	4.57	82.3514	1.16	102.776	3.42	0.92	35.5764	2.31	23.25	no	0	yes	1	no	0	no	0	yes	1	Metabolically unhealthy nonobesity (MUNO)	3	507.1	56.6	33.35	27	48.2	3.79	139	106	2.08	0.499086	1	4
77	The Han nationality	1	Married	1	19.79	no	0	5.61	101.092	1.78	157.708	4.79	1.32	51.0444	2.94	29.1	no	0	yes	1	yes	1	yes	1	no	0	Metabolically unhealthy nonobesity (MUNO)	3	394.7	70.1	41	12.1	72.2	3.86	138.47	106.2	2.33	0.870158	1	150
63	Other	3	Married	1	25.3086	no	0	5.3	95.506	1.57	139.102	3.11	1.19	46.0173	2.1	20.7	yes	1	no	0	no	0	no	0	no	0	Metabolically healthy obesity (MHO)	2	214	60.6	30.7	47	72	3.4	136	103	2.13	0.579242	1	16
78	The Han nationality	1	Married	1	23.6203	no	0	5.48	98.7496	0.54	47.844	2.71	0.69	26.6823	1.23	41.1	no	0	yes	1	no	0	no	0	yes	1	Metabolically unhealthy nonobesity (MUNO)	3	271.8	65.3	36	12.3	92.9	3.81	140.79	110	2.09	0.91342	1	54
74	The Han nationality	1	Married	1	22.68	no	0	7.1	127.942	1.06	93.916	3.85	1.3	50.271	2.48	22.9	no	0	no	0	yes	1	no	0	no	0	Metabolically unhealthy nonobesity (MHNO)	1	393	61	33.8	42.5	60.5	3.64	142.2	104.1	2.23	0.781145	1	110
74	The Han nationality	1	Married	1	21.7181	no	0	7.92	142.718	1.44	127.584	2.96	1.01	39.0567	1.87	26.7	no	0	yes	1	yes	1	no	0	yes	1	Metabolically unhealthy nonobesity (MUNO)	3	317.1	64.1	37.4	19.2	61.1	3.68	138.4	106.3	2.2	0.817655	1	142
70	Uyghur ethnic group	2	Married	1	27	no	0	4.54	81.8108	0.64	56.704	3.71	1.64	63.4188	2.38	24.4	yes	1	no	0	no	0	no	0	no	0	Metabolically healthy obesity (MHO)	2	358.5	59.4	35	25.7	86	4.06	139	107.2	2.26	0.804486	1	37
76	The Han nationality	1	Married	1	19.5918	no	0	7.77	140.015	0.95	84.17	2.67	0.81	31.3227	1.91	1.23	no	0	no	0	yes	1	no	0	yes	1	Metabolically unhealthy nonobesity (MUNO)	3	250.5	34.9	28.4	37.2	50.3	3.55	132.22	100.3	2.17	0.845918	1	91
61	The Han nationality	1	Married	1	18.7328	no	0	5.03	90.6406	0.98	86.828	4.5	1.46	56.4582	3.02	26	no	0	yes	1	no	0	no	0	no	0	Metabolically unhealthy nonobesity (MHNO)	1	287.5	64.9	38.9	25.4	114.3	4.07	140	104.1	2.27	0.308195	1	38
71	The Han nationality	1	Married	1	26.1286	no	0	4.07	73.3414	1.21	107.206	4.33	1.35	52.2045	3.08	24.52	yes	1	yes	1	no	0	no	0	no	0	Metabolically healthy obesity (MHO)	2	213.95	64.32	39.8	31	39.4	3.89	140	107.5	2.25	0.731517	1	183
77	The Han nationality	1	Married	1	22	no	0	4.37	78.7474	1.44	127.584	3.65	1.12	43.3104	2.33	33.4	no	0	yes	1	no	0	no	0	no	0	Metabolically unhealthy nonobesity (MHNO)	1	342	77.7	44.3	100	130	3.5	140.2	108.9	2.3	0.880827	1	41
63	The Han nationality	1	Married	1	27	no	0	5.19	93.5238	1.12	99.232	4.62	1	38.67	3.42	32	yes	1	yes	1	no	0	no	0	yes	1	Metabolically unhealthy obesity (MUO)	4	244.9	78.3	46.3	35	77	26.37	109.7	103.5	2.41	0.718265	1	184
53	The Han nationality	1	Married	1	21	no	0	4.19	75.5038	1.02	90.372	2.39	1.14	44.0838	1.29	33.7	no	0	no	0	no	0	no	0	no	0	Metabolically unhealthy nonobesity (MHNO)	1	304.7	72.1	38.4	14.1	56.4	3.03	135	103.5	2.24	0.115708	1	70
72	Uyghur ethnic group	2	Married	1	26	no	0	4.48	80.7296	1.35	119.61	4.45	0.7	27.069	3.14	37.67	yes	1	yes	1	no	0	no	0	yes	1	Metabolically unhealthy obesity (MUO)	4	249.07	79.84	42.17	56.85	76.81	3.01	140.42	104.2	1.99	0.845874	1	125
68	The Han nationality	1	Married	1	26	no	0	7.05	127.041	1.13	100.118	3.94	0.86	33.2562	2.57	33.97	yes	1	no	0	yes	1	no	0	yes	1	Metabolically unhealthy obesity (MUO)	4	359.6	78.25	44.28	44.2	97.34	3.79	137.88	98.8	2.3	0.52407	1	172
66	The Han nationality	1	Married	1	24	no	0	5.33	96.0466	1.37	121.382	3.82	1.21	46.7907	1.99	32.22	no	0	no	0	no	0	no	0	no	0	Metabolically unhealthy nonobesity (MHNO)	1	366.78	79.46	47.24	59.66	81.64	3.86	135.95	98.6	2.48	0.422978	1	61
83	Uyghur ethnic group	2	Married	1	26	no	0	4.91	88.4782	1.04	92.144	4.38	0.91	35.1897	3.27	25.5	yes	1	no	0	no	0	no	0	yes	1	Metabolically healthy obesity (MHO)	2	344	66.4	40.9	16	85	4.24	139	106.2	2.19	0.971895	1	147
62	The Han nationality	1	Married	1	21	no	0	7.43	133.889	1.33	117.838	5.34	1.17	45.2439	3.57	35.05	no	0	no	0	yes	1	no	0	no	0	Metabolically unhealthy nonobesity (MHNO)	1	406.63	78.67	43.62	24.84	69.46	3.62	138.69	101.7	2.34	0.311351	1	25
61	The Han nationality	1	Married	1	24	no	0	5.45	98.209	1.25	110.75	4.19	0.83	32.0961	2.79	35.31	no	0	no	0	no	0	no	0	yes	1	Metabolically unhealthy nonobesity (MHNO)	1	233.58	77.44	42.13	27.61	60.24	3.69	137.69	105.1	2.4	0.309841	1	63
64	The Han nationality	1	Married	1	24	no	0	4.59	82.7118	1.09	96.574	5.03	1.14	44.0838	3.39	36.78	no	0	no	0	no	0	no	0	no	0	Metabolically unhealthy nonobesity (MHNO)	1	389.18	78.98	42.2	23.33	68.18	3.58	139.87	103.2	2.4	0.385925	1	115
70	The Han nationality	1	Married	1	20	no	0	6.62	119.292	0.81	71.766	3.32	1	38.67	1.95	32.44	no	0	no	0	yes	1	no	0	yes	1	Metabolically unhealthy nonobesity (MUNO)	3	246.32	63.09	30.65	20.2	97.66	4.19	127.89	94.2	2.05	0.653139	1	75
67	The Han nationality	1	Married	1	26	no	0	5.41	97.4882	1.21	107.206	3.65	0.93	35.9631	2.42	30.1	yes	1	no	0	no	0	no	0	yes	1	Metabolically healthy obesity (MHO)	2	347	64.4	34.3	17	80	4.19	142.2	104.3	2.27	0.532451	1	83
81	Uyghur ethnic group	2	Married	1	22	no	0	4.53	81.6306	0.75	66.45	3.1	1.24	47.9508	1.7	31.5	no	0	no	0	no	0	no	0	no	0	Metabolically unhealthy nonobesity (MHNO)	1	245	66.5	35	13	55	4.12	139.17	99.6	2.1	0.949822	1	87
57	The Han nationality	1	Married	1	25	no	0	4.5	81.09	1.03	91.258	4.44	1.27	49.1109	2.7	28.66	yes	1	no	0	no	0	no	0	no	0	Metabolically healthy obesity (MHO)	2	302.68	69.73	41.07	18.38	61.95	3.9	138.73	105.9	2.06	0.230733	1	105
61	Uyghur ethnic group	2	Married	1	27	no	0	2.81	50.6362	1.68	148.848	3.33	0.65	25.1355	1.92	35.24	yes	1	no	0	no	0	no	0	yes	1	Metabolically healthy obesity (MHO)	2	180.88	75.7	40.46	12.72	69.48	3.46	142.06	104.7	2.23	0.435519	1	65
67	The Han nationality	1	Married	1	23	no	0	9.27	167.045	1.58	139.988	3.53	0.85	32.8695	1.96	32.75	no	0	no	0	yes	1	no	0	yes	1	Metabolically unhealthy nonobesity (MUNO)	3	287.69	74.39	41.64	12.03	74.29	3.63	138.19	99	2.3	0.48236	1	108
67	The Han nationality	1	Married	1	25	no	0	4.87	87.7574	1.88	166.568	2.82	0.64	24.7488	1.33	31.1	yes	1	no	0	no	0	yes	1	yes	1	Metabolically unhealthy obesity (MUO)	4	388.62	75	41.9	29.5	46.1	3.96	136.78	102	2.25	0.539864	1	18
60	Uyghur ethnic group	2	Married	1	29	no	0	5.1	91.902	1.35	119.61	4.37	0.92	35.5764	2.9	28.7	yes	1	yes	1	no	0	no	0	yes	1	Metabolically unhealthy obesity (MUO)	4	364	65.7	40	28	89	3.72	146	109.2	2.27	0.421181	1	199
61	The Han nationality	1	Married	1	24	no	0	3.79	68.2958	1.53	135.558	4.79	0.89	34.4163	3.2	32.98	no	0	no	0	no	0	no	0	yes	1	Metabolically unhealthy nonobesity (MHNO)	1	342.22	81.29	48.31	16.04	71.36	3.53	139.5	104	2.48	0.276586	1	165
67	The Han nationality	1	Married	1	29	no	0	4.19	75.5038	1.15	101.89	5.29	0.89	34.4163	3.88	31.19	yes	1	no	0	no	0	no	0	yes	1	Metabolically healthy obesity (MHO)	2	346.03	76.68	45.49	17.39	58.1	4.06	140.66	105.8	2.41	0.536115	1	81
62	The Han nationality	1	Married	1	28	no	0	4.2	75.684	1.07	94.802	4.58	1.1	42.537	2.99	30.35	yes	1	no	0	no	0	no	0	no	0	Metabolically healthy obesity (MHO)	2	477.85	69.66	39.31	32.35	53.09	3.58	139.05	107	2.31	0.372714	1	195
67	The Han nationality	1	Married	1	21	no	0	6.8	122.536	1.41	124.926	2.22	0.4	15.468	1.18	31.1	no	0	no	0	yes	1	no	0	yes	1	Metabolically unhealthy nonobesity (MUNO)	3	309.38	67.85	36.75	15.52	50.46	2.96	136.16	103.4	1.97	0.598761	1	179
86	The Han nationality	1	Married	1	21	no	0	4.88	87.9376	1.09	96.574	3.81	0.8	30.936	2.51	44.63	no	0	no	0	no	0	no	0	yes	1	Metabolically unhealthy nonobesity (MHNO)	1	282.53	87.16	42.53	35.61	71.71	3.85	138.67	100.3	2.27	0.957518	1	48
78	The Han nationality	1	Married	1	26	no	0	7.96	143.439	0.99	87.714	5.09	1.06	40.9902	3.58	35	yes	1	no	0	yes	1	no	0	no	0	Metabolically healthy obesity (MHO)	2	259.99	76.62	41.62	20.08	99.92	3.36	140.91	109.9	2.45	0.889827	1	145
55	Other	3	Married	1	24	no	0	4.14	74.6028	1.73	153.278	3.01	0.87	33.6429	1.51	17.8	no	0	no	0	no	0	yes	1	yes	1	Metabolically unhealthy nonobesity (MUNO)	3	294	61.9	44.1	11	105	3.75	142.8	103.6	2.37	0.217157	1	13
70	Other	3	Married	1	21	no	0	6.89	124.158	0.85	75.31	2.62	0.58	22.4286	1.65	30.46	no	0	no	0	yes	1	no	0	yes	1	Metabolically unhealthy nonobesity (MUNO)	3	243.57	67.92	37.46	15.78	88	3.58	141.01	107	2.14	0.822601	1	79
86	The Han nationality	1	Married	1	20	no	0	9.73	175.335	0.99	87.714	5.05	1.19	46.0173	3.41	33.06	no	0	no	0	yes	1	no	0	no	0	Metabolically unhealthy nonobesity (MHNO)	1	254.8	77.78	44.72	16.25	57.47	4.23	138.93	104.9	2.35	0.9643	1	92
71	The Han nationality	1	Married	1	24	no	0	12.15	218.943	1.53	135.558	3.81	0.9	34.803	2.21	33.7	no	0	no	0	yes	1	no	0	yes	1	Metabolically unhealthy nonobesity (MUNO)	3	412.9	64	41.32	17.4	80.24	4.44	139.76	108.6	2.29	0.741738	1	9
72	The Han nationality	1	Married	1	23	no	0	5.77	103.975	1.14	101.004	2.09	0.58	22.4286	0.99	28.05	no	0	no	0	yes	1	no	0	yes	1	Metabolically unhealthy nonobesity (MUNO)	3	279	55.14	27.09	22.52	48.02	3.86	145.29	106.5	2.08	0.749296	1	136
71	The Han nationality	1	Married	1	21	no	0	4.76	85.7752	1.19	105.434	5.24	0.84	32.4828	3.86	38.72	no	0	no	0	no	0	no	0	yes	1	Metabolically unhealthy nonobesity (MHNO)	1	356.29	74.05	35.33	28.51	61.38	3.5	134.7	101.3	2.16	0.706209	1	42
78	Uyghur ethnic group	2	Married	1	25	no	0	7.03	126.681	0.93	82.398	4.95	0.84	32.4828	3.69	35.66	yes	1	no	0	yes	1	no	0	yes	1	Metabolically unhealthy obesity (MUO)	4	204.79	74.21	38.55	25.61	78.16	3.52	138.2	98.8	2.22	0.911614	1	157
67	The Han nationality	1	Married	1	30	no	0	5.18	93.3436	1.22	108.092	3.86	0.77	29.7759	2.54	30.84	yes	1	no	0	no	0	no	0	yes	1	Metabolically healthy obesity (MHO)	2	242.68	69.79	38.95	18.07	52.41	3.21	138.09	102.3	2.3	0.520382	1	123
62	Uyghur ethnic group	2	Married	1	26	no	0	4.74	85.4148	1.98	175.428	4.4	0.8	30.936	2.7	34.55	yes	1	no	0	no	0	yes	1	yes	1	Metabolically unhealthy obesity (MUO)	4	382.09	76.85	42.3	49.38	90.82	3.63	140.31	102.9	2.19	0.473088	1	56
68	Uyghur ethnic group	2	Married	1	20	no	0	4.22	76.0444	0.77	68.222	4.33	1.3	50.271	2.68	34.72	no	0	yes	1	no	0	no	0	no	0	Metabolically unhealthy nonobesity (MHNO)	1	266.53	72.56	37.84	30.03	86.84	4.08	142.2	108.5	2.27	0.743534	1	117
68	Uyghur ethnic group	2	Married	1	24	no	0	5.44	98.0288	0.76	67.336	3.89	0.61	23.5887	2.09	16.2	no	0	no	0	no	0	no	0	yes	1	Metabolically unhealthy nonobesity (MHNO)	1	237.8	60.03	45.1	14	58	4.52	134.55	106.4	2.21	0.77053	1	158
78	The Han nationality	1	Married	1	26	no	0	5.68	102.354	1.96	173.656	4.95	0.55	21.2685	3.51	29.78	yes	1	no	0	yes	1	yes	1	yes	1	Metabolically unhealthy obesity (MUO)	4	302.58	62.85	33.07	21.43	81.82	3.57	141.3	108.2	1.26	0.943053	1	39
77	Other	3	Married	1	22	no	0	6.69	120.554	2.03	179.858	4.49	1.29	49.8843	2.28	29.86	no	0	no	0	yes	1	yes	1	no	0	Metabolically unhealthy nonobesity (MUNO)	3	183.35	71.19	41.33	19.25	71.16	3.61	139.47	109	2.25	0.939553	1	30
66	The Han nationality	1	Married	1	27	no	0	8.79	158.396	1.84	163.024	4.04	0.92	35.5764	2.28	33.66	yes	1	no	0	yes	1	yes	1	yes	1	Metabolically unhealthy obesity (MUO)	4	426.99	76.26	42.6	12.27	65.83	3.72	138.74	100.3	2.42	0.434976	1	102
63	The Han nationality	1	Married	1	22	no	0	11.66	210.113	1.73	153.278	3.73	1.21	46.7907	1.73	29.13	no	0	no	0	yes	1	yes	1	no	0	Metabolically unhealthy nonobesity (MUNO)	3	258.35	69.26	40.13	15.27	78.88	3.23	136.54	96.5	2.34	0.299988	1	188
70	The Han nationality	1	Married	1	24	no	0	5.69	102.534	1.17	103.662	3.92	1.48	57.2316	1.91	33.62	no	0	no	0	yes	1	no	0	no	0	Metabolically unhealthy nonobesity (MHNO)	1	279.49	78.56	44.94	25.75	72.7	3.74	137.05	101.5	2.3	0.640374	1	114
55	Uyghur ethnic group	2	Married	1	26	no	0	4.01	72.2602	1.3	115.18	3.21	0.73	28.2291	1.89	31.55	yes	1	no	0	no	0	no	0	yes	1	Metabolically healthy obesity (MHO)	2	445.08	67.89	36.34	15.5	91.61	2.95	138.39	106.2	2.08	0.271356	1	21
71	The Han nationality	1	Married	1	27	no	0	4.56	82.1712	1.56	138.216	4.28	0.71	27.4557	2.86	28.46	yes	1	no	0	no	0	no	0	yes	1	Metabolically healthy obesity (MHO)	2	311.03	65.9	37.44	16.29	58.11	3.8	137.12	107.9	2.15	0.761407	1	135
56	The Han nationality	1	Married	1	24	no	0	4.66	83.9732	1.25	110.75	4.09	1.36	52.5912	2.16	34.62	no	0	yes	1	no	0	no	0	no	0	Metabolically unhealthy nonobesity (MHNO)	1	347.93	78.7	44.08	49.25	109.83	3.78	137.23	100.1	2.43	0.133293	1	8
78	Uyghur ethnic group	2	Married	1	21	no	0	8.53	153.711	1.29	114.294	3.65	1.18	45.6306	1.88	30.08	no	0	no	0	yes	1	no	0	no	0	Metabolically unhealthy nonobesity (MHNO)	1	251.6	68.58	38.5	15.73	61.36	3.77	138.33	101.3	2.28	0.918525	1	138
65	The Han nationality	1	Married	1	20	no	0	7.38	132.988	0.47	41.642	2.3	0.63	24.3621	1.46	28.05	no	0	no	0	yes	1	no	0	yes	1	Metabolically unhealthy nonobesity (MUNO)	3	240.7	60.15	32.1	18.39	46.94	5.77	125.21	96.5	2.12	0.501366	1	7
71	Other	3	Married	1	26	no	0	5.2	93.704	0.62	54.932	3.63	1.3	50.271	2.31	24.5	yes	1	no	0	no	0	no	0	no	0	Metabolically healthy obesity (MHO)	2	209.12	72.49	44.9	14	85	4.11	140.31	103.6	2.26	0.815088	1	209
77	The Han nationality	1	Married	1	20	no	0	13	234.26	1.67	147.962	3.9	1.05	40.6035	2.09	22.9	no	0	no	0	yes	1	no	0	no	0	Metabolically unhealthy nonobesity (MHNO)	1	318.57	70.53	43.5	36	74	3.93	141.22	106	2.18	0.87281	1	137
61	Uyghur ethnic group	2	Married	1	25	no	0	3.98	71.7196	1.43	126.698	4.53	0.72	27.8424	3.46	25.4	yes	1	yes	1	no	0	no	0	yes	1	Metabolically unhealthy obesity (MUO)	4	240.4	64.6	39.2	14.5	70.6	4.1	144	108.4	2.09	0.497941	1	26
60	Other	3	Married	1	20	no	0	5.3	95.506	1.53	135.558	5.16	1.32	51.0444	3.72		no	0	yes	1	no	0	no	0	no	0	Metabolically unhealthy nonobesity (MHNO)	1	437	74.38	38.95	19.3	112	4.2	143.7	101.9	2.12	0.379694	1	74
78	The Han nationality	1	Married	1	21	no	0	7.75	139.655	0.72	63.792	3.4	1.28	49.4976	1.79	35.44	no	0	no	0	yes	1	no	0	no	0	Metabolically unhealthy nonobesity (MHNO)	1	253.61	80.85	45.41	13.44	69.3	3.63	144.35	104.8	2.19	0.873552	1	104
76	The Han nationality	1	Married	1	20	no	0	4.7	84.694	0.56	49.616	3.94	0.84	32.4828	2.85	28.19	no	0	no	0	no	0	no	0	yes	1	Metabolically unhealthy nonobesity (MHNO)	1	252.41	67.55	39.36	14.93	58.98	3.41	140.04	104.9	2.19	0.847276	1	176
62	The Han nationality	1	Married	1	27	no	0	3.58	64.5116	1.64	145.304	5.27	0.87	33.6429	3.65	31.54	yes	1	yes	1	no	0	no	0	yes	1	Metabolically unhealthy obesity (MUO)	4	371.25	77.63	46.09	26.01	73.45	3.63	145.11	107.5	2.4	0.329639	1	93
62	The Han nationality	1	Married	1	24	no	0	3.08	55.5016	1.79	158.594	5.16	0.76	29.3892	3.59	30.96	no	0	yes	1	no	0	yes	1	yes	1	Metabolically unhealthy nonobesity (MUNO)	3	276.37	72.62	41.66	34.92	92.09	3.57	146.59	111.1	2.46	0.351755	1	196
76	Uyghur ethnic group	2	Married	1	21	no	0	4.09	73.7018	1.48	131.128	4.3	0.95	36.7365	2.68	37.56	no	0	no	0	no	0	no	0	yes	1	Metabolically unhealthy nonobesity (MHNO)	1	222.66	84.45	46.89	18.29	68.23	3.53	142.76	105.6	2.38	0.892849	1	15
66	The Han nationality	1	Married	1	28	no	0	7.98	143.8	1.42	125.812	3.34	1.08	41.7636	1.61	23.7	yes	1	no	0	yes	1	no	0	no	0	Metabolically healthy obesity (MHO)	2	318.81	65.66	41.96	20.24	44.59	3.23	140.65	105.2	2.39	0.484167	1	204
82	Uyghur ethnic group	2	Married	1	25	no	0	4.64	83.6128	1.6	141.76	3.8	1.15	44.4705	1.92	38.36	yes	1	yes	1	no	0	no	0	no	0	Metabolically healthy obesity (MHO)	2	361.33	78.72	40.36	73.85	73.35	3.03	143.23	104.7	2.08	0.961946	1	122
60	The Han nationality	1	Married	1	27	no	0	4.02	72.4404	2.12	187.832	3.36	1.1	42.537	2.42	21.4	yes	1	yes	1	no	0	yes	1	no	0	Metabolically unhealthy obesity (MUO)	4	210.2	52.7	31.3	44.4	44.9	3.73	141	104	1.94	0.311966	1	206
72	The Han nationality	1	Married	1	27	no	0	9.01	162.36	1.2	106.32	2.81	1.34	51.8178	0.92	30.36	yes	1	yes	1	yes	1	no	0	no	0	Metabolically unhealthy obesity (MUO)	4	254.7	75.7	45.34	18.82	65.69	4.08	140.46	105	2.27	0.735507	1	159
66	The Han nationality	1	Married	1	27	no	0	4.13	74.4226	0.88	77.968	2.37	0.72	27.8424	1.25	24.63	yes	1	yes	1	no	0	no	0	yes	1	Metabolically unhealthy obesity (MUO)	4	325.63	60.26	35.63	29.52	50.12	3.29	141.16	102.6	2.09	0.499857	1	155
84	The Han nationality	1	Married	1	23	no	0	4.45	80.189	0.74	65.564	2.8	0.66	25.5222	1.8	36.74	no	0	no	0	no	0	no	0	yes	1	Metabolically unhealthy nonobesity (MHNO)	1	223.03	76.36	39.62	15.66	74.76	4	137.74	98.3	2.27	0.938072	1	111
60	Other	3	Married	1	22	no	0	5.59	100.732	1.21	107.206	3.09	0.83	32.0961	2.01	24.8	no	0	no	0	yes	1	no	0	yes	1	Metabolically unhealthy nonobesity (MUNO)	3	329	63.7	38.9	16	61	3.88	143.4	104.1	2.3	0.400429	1	12
62	The Han nationality	1	Married	1	27	no	0	4.88	87.9376	1.12	99.232	3.39	1.17	45.2439	1.71	27.29	yes	1	no	0	no	0	no	0	no	0	Metabolically healthy obesity (MHO)	2	446.19	68.95	41.66	27.27	85.45	3.39	142.55	110.3	2.26	0.396829	1	53
70	Uyghur ethnic group	2	Married	1	22	no	0	4.15	74.783	1.99	176.314	3.43	0.57	22.0419	1.96	34.27	no	0	no	0	no	0	yes	1	yes	1	Metabolically unhealthy nonobesity (MUNO)	3	234.76	75.47	41.2	34.3	96.53	3.95	138.05	103.7	2.35	0.768552	1	51
64	The Han nationality	1	Married	1	27	no	0	5.84	105.237	1.59	140.874	4.32	1.02	39.4434	2.58	30.02	yes	1	yes	1	yes	1	no	0	yes	1	Metabolically unhealthy obesity (MUO)	4	400.39	73.74	43.72	24.99	75.27	3.35	140	104.4	2.3	0.413775	1	198
50	The Han nationality	1	Married	1	24	no	0	9.17	165.243	1.94	171.884	4.76	0.89	34.4163	2.99	34.09	no	0	no	0	yes	1	yes	1	yes	1	Metabolically unhealthy nonobesity (MUNO)	3	464.99	79.64	45.55	32.47	52.91	3.73	143.25	107.2	2.19	0.0763452	1	178
61	The Han nationality	1	Married	1	25	no	0	4.21	75.8642	0.79	69.994	4.25	1.35	52.2045	2.85	20	yes	1	yes	1	no	0	no	0	no	0	Metabolically healthy obesity (MHO)	2	252.7	58.8	38.8	16.9	37.3	26.45	122	100.1	3.06	0.422729	1	67
70	The Han nationality	1	Married	1	24	no	0	6.45	116.229	2.07	183.402	4.52	0.99	38.2833	2.62	40.38	no	0	yes	1	yes	1	yes	1	yes	1	Metabolically unhealthy nonobesity (MUNO)	3	246.73	84.35	43.97	40.46	72.77	3.24	134.13	108.1	2.28	0.726329	1	193
59	The Han nationality	1	Married	1	25	no	0	4.46	80.3692	1.66	147.076	5.74	0.96	37.1232	4.03	35.42	yes	1	no	0	no	0	no	0	yes	1	Metabolically healthy obesity (MHO)	2	329.16	78.49	43.07	32.2	118.8	3.87	141.06	106.1	2.3	0.251557	1	2
71	Uyghur ethnic group	2	Married	1	24	no	0	5.72	103.074	1.9	168.34	4.38	1	38.67	2.52	34.48	no	0	no	0	yes	1	yes	1	yes	1	Metabolically unhealthy nonobesity (MUNO)	3	362.18	76.05	41.57	19.96	82.81	3.77	148.15	109.1	2.27	0.805629	1	40
63	The Han nationality	1	Married	1	20	no	0	4.75	85.595	1.11	98.346	4.78	1.01	39.0567	3.27	40.18	no	0	no	0	no	0	no	0	yes	1	Metabolically unhealthy nonobesity (MHNO)	1	381.37	80.27	40.09	81.57	70.7	3.93	145.48	106.4	2.41	0.352755	1	164
59	The Han nationality	1	Married	1	24	no	0	6.07	109.381	1.29	114.294	4.53	1.28	49.4976	2.66	27.79	no	0	no	0	yes	1	no	0	no	0	Metabolically unhealthy nonobesity (MHNO)	1	334.05	69.99	42.2	61.57	76.6	3.5	141.73	110.2	2.21	0.298292	1	3
69	The Han nationality	1	Married	1	24	no	0	6.03	108.661	2.12	187.832	5.71	1.07	41.3769	3.5	34.54	no	0	yes	1	yes	1	yes	1	no	0	Metabolically unhealthy nonobesity (MUNO)	3	251.86	79.2	44.66	28.14	77.33	3.17	136.71	106.7	2.24	0.668572	1	55
70	The Han nationality	1	Married	1	22	no	0	3.38	60.9076	1.75	155.05	5.45	1.18	45.6306	3.47	34.43	no	0	no	0	no	0	yes	1	no	0	Metabolically unhealthy nonobesity (MHNO)	1	418.77	77.31	42.88	46.36	102.2	3.97	137.31	105.9	2.34	0.683509	1	46
63	Uyghur ethnic group	2	Married	1	25	no	0	4.96	89.3792	0.68	60.248	4.04	1.14	44.0838	2.59	34.53	yes	1	yes	1	no	0	no	0	no	0	Metabolically healthy obesity (MHO)	2	459.59	75.22	40.69	27.81	77.13	4.17	142.61	104.3	2.33	0.49759	1	14
73	The Han nationality	1	Married	1	22	no	0	7.18	129.384	1.87	165.682	4.3	1.12	43.3104	2.33	30.73	no	0	no	0	yes	1	yes	1	no	0	Metabolically unhealthy nonobesity (MUNO)	3	351.13	69.58	38.85	34.75	76.2	3.74	141.47	105.8	2.21	0.773653	1	197
58	The Han nationality	1	Married	1	22	no	0	16.6	299.132	1.8	159.48	4.95	1.43	55.2981	2.7	31.69	no	0	no	0	yes	1	yes	1	no	0	Metabolically unhealthy nonobesity (MUNO)	3	297.38	76.71	45.02	14.7	84.57	3.67	139.04	101.3	2.33	0.187251	1	130
84	Other	3	Married	1	25	no	0	4.94	89.0188	1.39	123.154	4.81	1.1	42.537	3.08	30.16	yes	1	yes	1	no	0	no	0	no	0	Metabolically healthy obesity (MHO)	2	198.19	71.12	40.96	25	90.54	3.48	133.25	102.4	2.15	0.977727	1	134
71	The Han nationality	1	Married	1	21	no	0	10.83	195.157	1.38	122.268	2.89	0.92	35.5764	1.34	28.49	no	0	no	0	yes	1	no	0	yes	1	Metabolically unhealthy nonobesity (MUNO)	3	391.06	61.57	33.08	19.86	61.33	3.42	140.55	110.8	2.07	0.778676	1	78
62	The Han nationality	1	Married	1	21	no	0	5.85	105.417	1.54	136.444	3.93	0.9	34.803	2.68	24.5	no	0	no	0	yes	1	no	0	yes	1	Metabolically unhealthy nonobesity (MUNO)	3	325	68.1	43.6	9	55	3.8	149	109.1	2.38	0.329529	1	185
59	Other	3	Married	1	23	no	0	6.27	112.985	1.53	135.558	4.52	1.4	54.138	2.42	29.51	no	0	no	0	yes	1	no	0	no	0	Metabolically unhealthy nonobesity (MHNO)	1	228.73	71.2	41.69	22.11	61.73	3.82	142.76	106.7	2.26	0.402152	1	58
65	The Han nationality	1	Married	1	28	no	0	6.55	118.031	2.06	182.516	4.56	1.04	40.2168	2.61	27.29	yes	1	yes	1	yes	1	yes	1	no	0	Metabolically unhealthy obesity (MUO)	4	370	67.13	39.84	17.89	50.98	28.36	104.9	82.1	3.69	0.383161	1	68
66	The Han nationality	1	Married	1	27	no	0	6.14	110.643	2.1	186.06	4.78	1.27	49.1109	2.6	33.02	yes	1	yes	1	yes	1	yes	1	no	0	Metabolically unhealthy obesity (MUO)	4	249.87	76.65	43.63	27.49	102.42	3.48	143.29	107.7	2.43	0.493749	1	181
81	The Han nationality	1	Married	1	28	no	0	6.41	115.508	1.02	90.372	3.18	0.76	29.3892	1.92	27.7	yes	1	yes	1	yes	1	no	0	yes	1	Metabolically unhealthy obesity (MUO)	4	307	59.8	39.4	42	142	3.87	136.6	100.7	2.3	0.913028	1	72
72	The Han nationality	1	Married	1	20	no	0	6.67	120.193	0.65	57.59	3.86	1.02	39.4434	2.54	35.99	no	0	no	0	yes	1	no	0	yes	1	Metabolically unhealthy nonobesity (MUNO)	3	305.91	72.27	36.28	29.28	59.46	3.88	141.01	106.3	2.14	0.760315	1	127
60	Uyghur ethnic group	2	Married	1	29	no	0	5.1	91.902	1.35	119.61	4.37	0.92	35.5764	2.9	28.7	yes	1	yes	1	no	0	no	0	yes	1	Metabolically unhealthy obesity (MUO)	4	364	65.7	40	28	89	3.72	146	109.2	2.27	0.421181	1	131
86	The Han nationality	1	Married	1	23.6203	no	0	5.72	103.074	1.36	120.496	4.25	0.58	22.4286	3.05	1.25	no	0	yes	1	yes	1	no	0	yes	1	Metabolically unhealthy nonobesity (MUNO)	3	358.88	37.4	29.89	35.78	107.63	3.59	139.21	101	2.07	0.963125	1	45
